# Supplementary material for: A Synthetic Lethality-Informed Multi-Omic Framework for Identifying a Five-Gene Diagnostic Signature in Chronic Obstructive Pulmonary Disease
Source: Curr Issues Mol Biol. 2026 May 2;48(5):475. doi: 10.3390/cimb48050475 (PMC13204272; doi:10.3390/cimb48050475)
Supplement: Supplementary file 1 [file cimb-48-00475-s001.zip]

Archive with 9 entries (9 files):
- Supplementary Figure S1.png
- Supplementary Figure S2.png
- Supplementary Figure S3.jpg
- Supplementary Figure S4.jpg
- Supplementary Figure S5.png
- Supplementary Figures caption & Tables caption.pdf
- Supplementary Table S1.xlsx
- Supplementary Table S2.xlsx
- Supplementary Table S3.xlsx
