# Supplementary material for: A Synthetic Lethality-Informed Multi-Omic Framework for Identifying a Five-Gene Diagnostic Signature in Chronic Obstructive Pulmonary Disease
Source: Curr Issues Mol Biol. 2026 May 2;48(5):475. doi: 10.3390/cimb48050475 (PMC13204272; doi:10.3390/cimb48050475)
Supplement: Supplementary file 1 [file cimb-48-00475-s001.zip › Supplementary Table S1.xlsx]

## Sheet: Sheet1
Supplementary Table S1：The full table includes all genes with a relevance score higher than the median, curated from the GeneCards database.
Gene Symbol	Description	Category	Uniprot ID	Gifts	GC Id	Relevance score	GeneCards Link
COL1A1	Collagen Type I Alpha 1 Chain	Protein Coding	P02452	62	GC17M105110	21.9559307098389	https://www.genecards.org/cgi-bin/carddisp.pl?gene=COL1A1
TP53	Tumor Protein P53	Protein Coding	P04637	66	GC17M007661	20.5178413391113	https://www.genecards.org/cgi-bin/carddisp.pl?gene=TP53
BRCA1	BRCA1 DNA Repair Associated	Protein Coding	P38398	63	GC17M043044	20.0806217193604	https://www.genecards.org/cgi-bin/carddisp.pl?gene=BRCA1
COL2A1	Collagen Type II Alpha 1 Chain	Protein Coding	P02458	62	GC12M047972	18.6773490905762	https://www.genecards.org/cgi-bin/carddisp.pl?gene=COL2A1
COL1A2	Collagen Type I Alpha 2 Chain	Protein Coding	P08123	60	GC07P094394	18.3922271728516	https://www.genecards.org/cgi-bin/carddisp.pl?gene=COL1A2
ATM	ATM Serine/Threonine Kinase	Protein Coding	Q13315	66	GC11P108222	17.5236721038818	https://www.genecards.org/cgi-bin/carddisp.pl?gene=ATM
ALPL	Alkaline Phosphatase, Biomineralization Associated	Protein Coding	P05186	63	GC01P021508	17.4622421264648	https://www.genecards.org/cgi-bin/carddisp.pl?gene=ALPL
BRCA2	BRCA2 DNA Repair Associated	Protein Coding	P51587	60	GC13P032315	17.2451400756836	https://www.genecards.org/cgi-bin/carddisp.pl?gene=BRCA2
BRAF	B-Raf Proto-Oncogene, Serine/Threonine Kinase	Protein Coding	P15056	67	GC07M140803	17.0847129821777	https://www.genecards.org/cgi-bin/carddisp.pl?gene=BRAF
LMNA	Lamin A/C	Protein Coding	P02545	63	GC01P156082	17.0358905792236	https://www.genecards.org/cgi-bin/carddisp.pl?gene=LMNA
ZMPSTE24	Zinc Metallopeptidase STE24	Protein Coding	O75844	51	GC01P040258	17.0341625213623	https://www.genecards.org/cgi-bin/carddisp.pl?gene=ZMPSTE24
GLE1	GLE1 RNA Export Mediator	Protein Coding	Q53GS7	52	GC09P128504	17.0198345184326	https://www.genecards.org/cgi-bin/carddisp.pl?gene=GLE1
MYBPC1	Myosin Binding Protein C1	Protein Coding	Q00872	55	GC12P101568	16.9191818237305	https://www.genecards.org/cgi-bin/carddisp.pl?gene=MYBPC1
P3H1	Prolyl 3-Hydroxylase 1	Protein Coding	Q32P28	52	GC01M042746	16.6358222961426	https://www.genecards.org/cgi-bin/carddisp.pl?gene=P3H1
CRTAP	Cartilage Associated Protein	Protein Coding	O75718	54	GC03P033113	16.549108505249	https://www.genecards.org/cgi-bin/carddisp.pl?gene=CRTAP
FGFR3	Fibroblast Growth Factor Receptor 3	Protein Coding	P22607	67	GC04P033759	16.2134628295898	https://www.genecards.org/cgi-bin/carddisp.pl?gene=FGFR3
GBA1	Glucosylceramidase Beta 1	Protein Coding	P04062	62	GC01M169788	15.495397567749	https://www.genecards.org/cgi-bin/carddisp.pl?gene=GBA1
PARP1	Poly(ADP-Ribose) Polymerase 1	Protein Coding	P09874	64	GC01M226360	15.416953086853	https://www.genecards.org/cgi-bin/carddisp.pl?gene=PARP1
CFTR	CF Transmembrane Conductance Regulator	Protein Coding	P13569	66	GC07P117287	15.1560039520264	https://www.genecards.org/cgi-bin/carddisp.pl?gene=CFTR
SLC26A2	Solute Carrier Family 26 Member 2	Protein Coding	P50443	55	GC05P162696	14.4180030822754	https://www.genecards.org/cgi-bin/carddisp.pl?gene=SLC26A2
DYNC2H1	Dynein Cytoplasmic 2 Heavy Chain 1	Protein Coding	Q8NCM8	51	GC11P103109	14.4058237075806	https://www.genecards.org/cgi-bin/carddisp.pl?gene=DYNC2H1
ERBB3	Erb-B2 Receptor Tyrosine Kinase 3	Protein Coding	P21860	67	GC12P087018	14.374267578125	https://www.genecards.org/cgi-bin/carddisp.pl?gene=ERBB3
LLGL2	LLGL Scribble Cell Polarity Complex Component 2	Protein Coding	Q6P1M3	49	GC17P075525	14.1372203826904	https://www.genecards.org/cgi-bin/carddisp.pl?gene=LLGL2
MAP2K1	Mitogen-Activated Protein Kinase Kinase 1	Protein Coding	Q02750	67	GC15P066386	13.7869234085083	https://www.genecards.org/cgi-bin/carddisp.pl?gene=MAP2K1
FLNA	Filamin A	Protein Coding	P21333	62	GC0XM154348	13.6056051254272	https://www.genecards.org/cgi-bin/carddisp.pl?gene=FLNA
LAMB3	Laminin Subunit Beta 3	Protein Coding	Q13751	58	GC01M209614	13.5037174224854	https://www.genecards.org/cgi-bin/carddisp.pl?gene=LAMB3
MSL3	MSL Complex Subunit 3	Protein Coding	Q8N5Y2	47	GC0XP011758	13.4434394836426	https://www.genecards.org/cgi-bin/carddisp.pl?gene=MSL3
PPIB	Peptidylprolyl Isomerase B	Protein Coding	P23284	60	GC15M064155	13.4434385299683	https://www.genecards.org/cgi-bin/carddisp.pl?gene=PPIB
LLGL1	LLGL Scribble Cell Polarity Complex Component 1	Protein Coding	Q15334	51	GC17P018225	13.2092170715332	https://www.genecards.org/cgi-bin/carddisp.pl?gene=LLGL1
DSP	Desmoplakin	Protein Coding	P15924	62	GC06P007541	13.0428676605225	https://www.genecards.org/cgi-bin/carddisp.pl?gene=DSP
PTH1R	Parathyroid Hormone 1 Receptor	Protein Coding	Q03431	61	GC03P046877	12.9936027526855	https://www.genecards.org/cgi-bin/carddisp.pl?gene=PTH1R
CPT2	Carnitine Palmitoyltransferase 2	Protein Coding	P23786	62	GC01P053196	12.9465036392212	https://www.genecards.org/cgi-bin/carddisp.pl?gene=CPT2
TRIP11	Thyroid Hormone Receptor Interactor 11	Protein Coding	Q15643	52	GC14M091965	12.7679405212402	https://www.genecards.org/cgi-bin/carddisp.pl?gene=TRIP11
NEK9	NIMA Related Kinase 9	Protein Coding	Q8TD19	58	GC14M075079	12.6184597015381	https://www.genecards.org/cgi-bin/carddisp.pl?gene=NEK9
KRAS	KRAS Proto-Oncogene, GTPase	Protein Coding	P01116	66	GC12M039202	12.6086950302124	https://www.genecards.org/cgi-bin/carddisp.pl?gene=KRAS
TNF	Tumor Necrosis Factor	Protein Coding	P01375	63	GC06P199528	12.5839557647705	https://www.genecards.org/cgi-bin/carddisp.pl?gene=TNF
RYR1	Ryanodine Receptor 1	Protein Coding	P21817	61	GC19P171589	12.5125331878662	https://www.genecards.org/cgi-bin/carddisp.pl?gene=RYR1
FBN1	Fibrillin 1	Protein Coding	P35555	60	GC15M048408	12.4593076705933	https://www.genecards.org/cgi-bin/carddisp.pl?gene=FBN1
GBE1	1,4-Alpha-Glucan Branching Enzyme 1	Protein Coding	Q04446	56	GC03M081489	12.4188013076782	https://www.genecards.org/cgi-bin/carddisp.pl?gene=GBE1
HRAS	HRas Proto-Oncogene, GTPase	Protein Coding	P01112	64	GC11M016453	12.3770809173584	https://www.genecards.org/cgi-bin/carddisp.pl?gene=HRAS
WRN	WRN RecQ Like Helicase	Protein Coding	Q14191	60	GC08P031033	12.3250131607056	https://www.genecards.org/cgi-bin/carddisp.pl?gene=WRN
MUSK	Muscle Associated Receptor Tyrosine Kinase	Protein Coding	O15146	60	GC09P110668	12.3211059570313	https://www.genecards.org/cgi-bin/carddisp.pl?gene=MUSK
PTEN	Phosphatase And Tensin Homolog	Protein Coding	P60484	65	GC10P134441	12.1437931060791	https://www.genecards.org/cgi-bin/carddisp.pl?gene=PTEN
FKBP10	FKBP Prolyl Isomerase 10	Protein Coding	Q96AY3	53	GC17P041812	12.1340007781982	https://www.genecards.org/cgi-bin/carddisp.pl?gene=FKBP10
CASP3	Caspase 3	Protein Coding	P42574	62	GC04M184627	11.9943828582764	https://www.genecards.org/cgi-bin/carddisp.pl?gene=CASP3
ESR1	Estrogen Receptor 1	Protein Coding	P03372	67	GC06P201302	11.9748668670654	https://www.genecards.org/cgi-bin/carddisp.pl?gene=ESR1
MYC	MYC Proto-Oncogene, BHLH Transcription Factor	Protein Coding	P01106	65	GC08P127735	11.9527187347412	https://www.genecards.org/cgi-bin/carddisp.pl?gene=MYC
PTPN11	Protein Tyrosine Phosphatase Non-Receptor Type 11	Protein Coding	Q06124	67	GC12P112418	11.7764091491699	https://www.genecards.org/cgi-bin/carddisp.pl?gene=PTPN11
DHCR7	7-Dehydrocholesterol Reductase	Protein Coding	Q9UBM7	60	GC11M146366	11.6923036575317	https://www.genecards.org/cgi-bin/carddisp.pl?gene=DHCR7
ATRX	ATRX Chromatin Remodeler	Protein Coding	P46100	58	GC0XM077504	11.6888065338135	https://www.genecards.org/cgi-bin/carddisp.pl?gene=ATRX
BCS1L	BCS1 Ubiquinol-Cytochrome C Reductase Complex Chaperone	Protein Coding	Q9Y276	57	GC02P218658	11.5593891143799	https://www.genecards.org/cgi-bin/carddisp.pl?gene=BCS1L
SMAD4	SMAD Family Member 4	Protein Coding	Q13485	66	GC18P051028	11.5256586074829	https://www.genecards.org/cgi-bin/carddisp.pl?gene=SMAD4
IKBKB	Inhibitor Of Nuclear Factor Kappa B Kinase Subunit Beta	Protein Coding	O14920	66	GC08P042271	11.5247144699097	https://www.genecards.org/cgi-bin/carddisp.pl?gene=IKBKB
FGFR2	Fibroblast Growth Factor Receptor 2	Protein Coding	P21802	67	GC10M121478	11.4333715438843	https://www.genecards.org/cgi-bin/carddisp.pl?gene=FGFR2
CHEK1	Checkpoint Kinase 1	Protein Coding	O14757	66	GC11P125625	11.3917865753174	https://www.genecards.org/cgi-bin/carddisp.pl?gene=CHEK1
MPV17	Mitochondrial Inner Membrane Protein MPV17	Protein Coding	P39210	52	GC02M027309	11.3606195449829	https://www.genecards.org/cgi-bin/carddisp.pl?gene=MPV17
TF	Transferrin	Protein Coding	P02787	64	GC03P145212	11.2661781311035	https://www.genecards.org/cgi-bin/carddisp.pl?gene=TF
MSL2	MSL Complex Subunit 2	Protein Coding	Q9HCI7	45	GC03M136149	11.2163972854614	https://www.genecards.org/cgi-bin/carddisp.pl?gene=MSL2
NF1	Neurofibromin 1	Protein Coding	P21359	60	GC17P031094	11.135892868042	https://www.genecards.org/cgi-bin/carddisp.pl?gene=NF1
LBR	Lamin B Receptor	Protein Coding	Q14739	58	GC01M230908	11.1334819793701	https://www.genecards.org/cgi-bin/carddisp.pl?gene=LBR
LAMA3	Laminin Subunit Alpha 3	Protein Coding	Q16787	57	GC18P023689	11.0705318450928	https://www.genecards.org/cgi-bin/carddisp.pl?gene=LAMA3
DOK7	Docking Protein 7	Protein Coding	Q18PE1	50	GC04P033847	11.0615386962891	https://www.genecards.org/cgi-bin/carddisp.pl?gene=DOK7
FKRP	Fukutin Related Protein	Protein Coding	Q9H9S5	51	GC19P171875	10.9549655914307	https://www.genecards.org/cgi-bin/carddisp.pl?gene=FKRP
PRKDC	Protein Kinase, DNA-Activated, Catalytic Subunit	Protein Coding	P78527	63	GC08M047773	10.9315614700317	https://www.genecards.org/cgi-bin/carddisp.pl?gene=PRKDC
LAMC2	Laminin Subunit Gamma 2	Protein Coding	Q13753	59	GC01P183186	10.9219226837158	https://www.genecards.org/cgi-bin/carddisp.pl?gene=LAMC2
LIG4	DNA Ligase 4	Protein Coding	P49917	60	GC13M108207	10.9049997329712	https://www.genecards.org/cgi-bin/carddisp.pl?gene=LIG4
TLR4	Toll Like Receptor 4	Protein Coding	O00206	63	GC09P117704	10.8848133087158	https://www.genecards.org/cgi-bin/carddisp.pl?gene=TLR4
CYP7B1	Cytochrome P450 Family 7 Subfamily B Member 1	Protein Coding	O75881	58	GC08M064587	10.855297088623	https://www.genecards.org/cgi-bin/carddisp.pl?gene=CYP7B1
ERCC2	ERCC Excision Repair 2, TFIIH Core Complex Helicase Subunit	Protein Coding	P18074	61	GC19M045349	10.8439092636108	https://www.genecards.org/cgi-bin/carddisp.pl?gene=ERCC2
ABCA1	ATP Binding Cassette Subfamily A Member 1	Protein Coding	O95477	61	GC09M104781	10.7573900222778	https://www.genecards.org/cgi-bin/carddisp.pl?gene=ABCA1
PMM2	Phosphomannomutase 2	Protein Coding	O15305	58	GC16P008788	10.7426195144653	https://www.genecards.org/cgi-bin/carddisp.pl?gene=PMM2
TGFB1	Transforming Growth Factor Beta 1	Protein Coding	P01137	65	GC19M041301	10.7105941772461	https://www.genecards.org/cgi-bin/carddisp.pl?gene=TGFB1
POLG	DNA Polymerase Gamma, Catalytic Subunit	Protein Coding	P54098	61	GC15M170768	10.6591091156006	https://www.genecards.org/cgi-bin/carddisp.pl?gene=POLG
NEB	Nebulin	Protein Coding	P20929	50	GC02M151485	10.6116600036621	https://www.genecards.org/cgi-bin/carddisp.pl?gene=NEB
MTOR	Mechanistic Target Of Rapamycin Kinase	Protein Coding	P42345	68	GC01M011106	10.6013069152832	https://www.genecards.org/cgi-bin/carddisp.pl?gene=MTOR
PSAP	Prosaposin	Protein Coding	P07602	60	GC10M071816	10.5864696502686	https://www.genecards.org/cgi-bin/carddisp.pl?gene=PSAP
POMGNT1	Protein O-Linked Mannose N-Acetylglucosaminyltransferase 1 (Beta 1,2-)	Protein Coding	Q8WZA1	57	GC01M046188	10.5775718688965	https://www.genecards.org/cgi-bin/carddisp.pl?gene=POMGNT1
LDLR	Low Density Lipoprotein Receptor	Protein Coding	P01130	64	GC19P170942	10.5566644668579	https://www.genecards.org/cgi-bin/carddisp.pl?gene=LDLR
IL6	Interleukin 6	Protein Coding	P05231	63	GC07P022725	10.5504913330078	https://www.genecards.org/cgi-bin/carddisp.pl?gene=IL6
EFEMP2	EGF-Like Fibulin Extracellular Matrix Protein 2	Protein Coding	O95967	55	GC11M146207	10.5212411880493	https://www.genecards.org/cgi-bin/carddisp.pl?gene=EFEMP2
FAM20C	FAM20C Golgi Associated Secretory Pathway Kinase	Protein Coding	Q8IXL6	55	GC07P000192	10.4597482681274	https://www.genecards.org/cgi-bin/carddisp.pl?gene=FAM20C
GFM1	G Elongation Factor Mitochondrial 1	Protein Coding	Q96RP9	55	GC03P158644	10.4519233703613	https://www.genecards.org/cgi-bin/carddisp.pl?gene=GFM1
KIF14	Kinesin Family Member 14	Protein Coding	Q15058	52	GC01M200551	10.4381132125854	https://www.genecards.org/cgi-bin/carddisp.pl?gene=KIF14
CBS	Cystathionine Beta-Synthase	Protein Coding	P35520	63	GC21M043053	10.427526473999	https://www.genecards.org/cgi-bin/carddisp.pl?gene=CBS
BRIP1	BRCA1 Interacting DNA Helicase 1	Protein Coding	Q9BX63	61	GC17M061679	10.4212598800659	https://www.genecards.org/cgi-bin/carddisp.pl?gene=BRIP1
FBN2	Fibrillin 2	Protein Coding	P35556	54	GC05M128257	10.3472204208374	https://www.genecards.org/cgi-bin/carddisp.pl?gene=FBN2
CHRNA1	Cholinergic Receptor Nicotinic Alpha 1 Subunit	Protein Coding	P02708	58	GC02M174747	10.3391790390015	https://www.genecards.org/cgi-bin/carddisp.pl?gene=CHRNA1
DNM1L	Dynamin 1 Like	Protein Coding	O00429	60	GC12P032679	10.3271331787109	https://www.genecards.org/cgi-bin/carddisp.pl?gene=DNM1L
PLEC	Plectin	Protein Coding	Q15149	55	GC08M147766	10.3187675476074	https://www.genecards.org/cgi-bin/carddisp.pl?gene=PLEC
SERPINH1	Serpin Family H Member 1	Protein Coding	P50454	59	GC11P130650	10.3104858398438	https://www.genecards.org/cgi-bin/carddisp.pl?gene=SERPINH1
LOC106627981	GBA Recombination Region	Functional Element		11	GC01P155233	10.3025608062744	https://www.genecards.org/cgi-bin/carddisp.pl?gene=LOC106627981
FANCD2	FA Complementation Group D2	Protein Coding	Q9BXW9	59	GC03P010026	10.2635116577148	https://www.genecards.org/cgi-bin/carddisp.pl?gene=FANCD2
GUSB	Glucuronidase Beta	Protein Coding	P08236	61	GC07M065960	10.2390470504761	https://www.genecards.org/cgi-bin/carddisp.pl?gene=GUSB
SCN5A	Sodium Voltage-Gated Channel Alpha Subunit 5	Protein Coding	Q14524	63	GC03M038923	10.2132711410522	https://www.genecards.org/cgi-bin/carddisp.pl?gene=SCN5A
MSL1	MSL Complex Subunit 1	Protein Coding	Q68DK7	43	GC17P175543	10.205265045166	https://www.genecards.org/cgi-bin/carddisp.pl?gene=MSL1
RAF1	Raf-1 Proto-Oncogene, Serine/Threonine Kinase	Protein Coding	P04049	67	GC03M012583	10.1957397460938	https://www.genecards.org/cgi-bin/carddisp.pl?gene=RAF1
ATAD3A	ATPase Family AAA Domain Containing 3A	Protein Coding	Q9NVI7	51	GC01P091449	10.1954956054688	https://www.genecards.org/cgi-bin/carddisp.pl?gene=ATAD3A
ELAVL1	ELAV Like RNA Binding Protein 1	Protein Coding	Q15717	54	GC19M007958	10.1925354003906	https://www.genecards.org/cgi-bin/carddisp.pl?gene=ELAVL1
NRAS	NRAS Proto-Oncogene, GTPase	Protein Coding	P01111	63	GC01M114704	10.1829147338867	https://www.genecards.org/cgi-bin/carddisp.pl?gene=NRAS
LRPPRC	Leucine Rich Pentatricopeptide Repeat Containing	Protein Coding	P42704	54	GC02M043886	10.1745052337646	https://www.genecards.org/cgi-bin/carddisp.pl?gene=LRPPRC
MYH3	Myosin Heavy Chain 3	Protein Coding	P11055	56	GC17M010628	10.1610116958618	https://www.genecards.org/cgi-bin/carddisp.pl?gene=MYH3
EGFR	Epidermal Growth Factor Receptor	Protein Coding	P00533	67	GC07P055019	10.1225395202637	https://www.genecards.org/cgi-bin/carddisp.pl?gene=EGFR
NPC1	NPC Intracellular Cholesterol Transporter 1	Protein Coding	O15118	61	GC18M023506	10.1050262451172	https://www.genecards.org/cgi-bin/carddisp.pl?gene=NPC1
RIPK4	Receptor Interacting Serine/Threonine Kinase 4	Protein Coding	P57078	53	GC21M041739	10.092809677124	https://www.genecards.org/cgi-bin/carddisp.pl?gene=RIPK4
GAA	Alpha Glucosidase	Protein Coding	P10253	63	GC17P080101	10.0813465118408	https://www.genecards.org/cgi-bin/carddisp.pl?gene=GAA
SLC35D1	Solute Carrier Family 35 Member D1	Protein Coding	Q9NTN3	51	GC01M066999	10.077169418335	https://www.genecards.org/cgi-bin/carddisp.pl?gene=SLC35D1
NDUFAF5	NADH:Ubiquinone Oxidoreductase Complex Assembly Factor 5	Protein Coding	Q5TEU4	48	GC20P014096	10.0606374740601	https://www.genecards.org/cgi-bin/carddisp.pl?gene=NDUFAF5
NDUFS4	NADH:Ubiquinone Oxidoreductase Subunit S4	Protein Coding	O43181	55	GC05P053560	10.0493669509888	https://www.genecards.org/cgi-bin/carddisp.pl?gene=NDUFS4
ADCY6	Adenylate Cyclase 6	Protein Coding	O43306	59	GC12M048766	10.0193777084351	https://www.genecards.org/cgi-bin/carddisp.pl?gene=ADCY6
CTNNB1	Catenin Beta 1	Protein Coding	P35222	66	GC03P041194	10.0176420211792	https://www.genecards.org/cgi-bin/carddisp.pl?gene=CTNNB1
CYP27A1	Cytochrome P450 Family 27 Subfamily A Member 1	Protein Coding	Q02318	59	GC02P218781	10.0082168579102	https://www.genecards.org/cgi-bin/carddisp.pl?gene=CYP27A1
CYP17A1	Cytochrome P450 Family 17 Subfamily A Member 1	Protein Coding	P05093	61	GC10M102830	9.99028491973877	https://www.genecards.org/cgi-bin/carddisp.pl?gene=CYP17A1
BAX	BCL2 Associated X, Apoptosis Regulator	Protein Coding	Q07812	63	GC19P048954	9.96883487701416	https://www.genecards.org/cgi-bin/carddisp.pl?gene=BAX
GALK1	Galactokinase 1	Protein Coding	P51570	60	GC17M075751	9.96879768371582	https://www.genecards.org/cgi-bin/carddisp.pl?gene=GALK1
VRK1	VRK Serine/Threonine Kinase 1	Protein Coding	Q99986	60	GC14P096797	9.96408939361572	https://www.genecards.org/cgi-bin/carddisp.pl?gene=VRK1
CNTNAP1	Contactin Associated Protein 1	Protein Coding	P78357	55	GC17P042682	9.91132736206055	https://www.genecards.org/cgi-bin/carddisp.pl?gene=CNTNAP1
BCL2L1	BCL2 Like 1	Protein Coding	Q07817	62	GC20M031664	9.9095516204834	https://www.genecards.org/cgi-bin/carddisp.pl?gene=BCL2L1
FANCA	FA Complementation Group A	Protein Coding	O15360	61	GC16M090354	9.90420627593994	https://www.genecards.org/cgi-bin/carddisp.pl?gene=FANCA
SMN1	Survival Of Motor Neuron 1, Telomeric	Protein Coding	Q16637	54	GC05P070924	9.88497352600098	https://www.genecards.org/cgi-bin/carddisp.pl?gene=SMN1
HSD3B2	Hydroxy-Delta-5-Steroid Dehydrogenase, 3 Beta- And Steroid Delta-Isomerase 2	Protein Coding	P26439	57	GC01P119814	9.87313652038574	https://www.genecards.org/cgi-bin/carddisp.pl?gene=HSD3B2
MYBPC3	Myosin Binding Protein C3	Protein Coding	Q14896	58	GC11M145857	9.79564380645752	https://www.genecards.org/cgi-bin/carddisp.pl?gene=MYBPC3
CD36	CD36 Molecule (CD36 Blood Group)	Protein Coding	P16671	63	GC07P080369	9.79557132720947	https://www.genecards.org/cgi-bin/carddisp.pl?gene=CD36
EVC2	EvC Ciliary Complex Subunit 2	Protein Coding	Q86UK5	50	GC04M007278	9.77177810668945	https://www.genecards.org/cgi-bin/carddisp.pl?gene=EVC2
NEU1	Neuraminidase 1	Protein Coding	Q99519	58	GC06M031857	9.72507286071777	https://www.genecards.org/cgi-bin/carddisp.pl?gene=NEU1
EMD	Emerin	Protein Coding	P50402	57	GC0XP154379	9.70570755004883	https://www.genecards.org/cgi-bin/carddisp.pl?gene=EMD
COL3A1	Collagen Type III Alpha 1 Chain	Protein Coding	P02461	60	GC02P188974	9.6472806930542	https://www.genecards.org/cgi-bin/carddisp.pl?gene=COL3A1
CTSK	Cathepsin K	Protein Coding	P43235	61	GC01M169599	9.63616180419922	https://www.genecards.org/cgi-bin/carddisp.pl?gene=CTSK
FOXP3	Forkhead Box P3~Name Same As:- HGNC:13781	Protein Coding	Q9BZS1	60	GC0XM049250	9.63502311706543	https://www.genecards.org/cgi-bin/carddisp.pl?gene=FOXP3
MAP2K2	Mitogen-Activated Protein Kinase Kinase 2	Protein Coding	P36507	67	GC19M004090	9.62958526611328	https://www.genecards.org/cgi-bin/carddisp.pl?gene=MAP2K2
NPPA	Natriuretic Peptide A	Protein Coding	P01160	56	GC01M040726	9.62478160858154	https://www.genecards.org/cgi-bin/carddisp.pl?gene=NPPA
BRAT1	BRCA1 Associated ATM Activator 1	Protein Coding	Q6PJG6	49	GC07M004274	9.62185382843018	https://www.genecards.org/cgi-bin/carddisp.pl?gene=BRAT1
FLNB	Filamin B	Protein Coding	O75369	60	GC03P058008	9.59663009643555	https://www.genecards.org/cgi-bin/carddisp.pl?gene=FLNB
SMARCA4	SWI/SNF Related BAF Chromatin Remodeling Complex Subunit ATPase 4	Protein Coding	P51532	63	GC19P170938	9.59462261199951	https://www.genecards.org/cgi-bin/carddisp.pl?gene=SMARCA4
TH	Tyrosine Hydroxylase	Protein Coding	P07101	63	GC11M002163	9.58945083618164	https://www.genecards.org/cgi-bin/carddisp.pl?gene=TH
IKBKG	Inhibitor Of Nuclear Factor Kappa B Kinase Regulatory Subunit Gamma	Protein Coding	Q9Y6K9	60	GC0XP154541	9.5841121673584	https://www.genecards.org/cgi-bin/carddisp.pl?gene=IKBKG
CBL	Cbl Proto-Oncogene	Protein Coding	P22681	64	GC11P119206	9.57376289367676	https://www.genecards.org/cgi-bin/carddisp.pl?gene=CBL
HMGCL	3-Hydroxy-3-Methylglutaryl-CoA Lyase	Protein Coding	P35914	58	GC01M023801	9.54744338989258	https://www.genecards.org/cgi-bin/carddisp.pl?gene=HMGCL
MT-TT	Mitochondrially Encoded TRNA-Thr (ACN)	RNA Gene		23	GCMTP015890	9.51378631591797	https://www.genecards.org/cgi-bin/carddisp.pl?gene=MT-TT
JUP	Junction Plakoglobin	Protein Coding	P14923	60	GC17M104727	9.51218891143799	https://www.genecards.org/cgi-bin/carddisp.pl?gene=JUP
SLC25A20	Solute Carrier Family 25 Member 20	Protein Coding	O43772	58	GC03M055268	9.49628829956055	https://www.genecards.org/cgi-bin/carddisp.pl?gene=SLC25A20
ERCC6	ERCC Excision Repair 6, Chromatin Remodeling Factor	Protein Coding	Q03468	59	GC10M049927	9.48469066619873	https://www.genecards.org/cgi-bin/carddisp.pl?gene=ERCC6
PEX5	Peroxisomal Biogenesis Factor 5	Protein Coding	P50542	56	GC12P085746	9.47980976104736	https://www.genecards.org/cgi-bin/carddisp.pl?gene=PEX5
NPC2	NPC Intracellular Cholesterol Transporter 2	Protein Coding	P61916	55	GC14M074476	9.45355892181396	https://www.genecards.org/cgi-bin/carddisp.pl?gene=NPC2
TNNT3	Troponin T3, Fast Skeletal Type	Protein Coding	P45378	54	GC11P024786	9.44646453857422	https://www.genecards.org/cgi-bin/carddisp.pl?gene=TNNT3
PHGDH	Phosphoglycerate Dehydrogenase	Protein Coding	O43175	62	GC01P119839	9.42895126342773	https://www.genecards.org/cgi-bin/carddisp.pl?gene=PHGDH
CERNA3	Competing Endogenous LncRNA 3 For MiR-645	RNA Gene		21	GC08P056533	9.4224739074707	https://www.genecards.org/cgi-bin/carddisp.pl?gene=CERNA3
ELN	Elastin	Protein Coding	P15502	55	GC07P074027	9.4212646484375	https://www.genecards.org/cgi-bin/carddisp.pl?gene=ELN
SLC37A4	Solute Carrier Family 37 Member 4	Protein Coding	O43826	53	GC11M147044	9.3999662399292	https://www.genecards.org/cgi-bin/carddisp.pl?gene=SLC37A4
GJB2	Gap Junction Protein Beta 2	Protein Coding	P29033	58	GC13M020187	9.37857437133789	https://www.genecards.org/cgi-bin/carddisp.pl?gene=GJB2
HBB	Hemoglobin Subunit Beta	Protein Coding	P68871	58	GC11M016716	9.35847568511963	https://www.genecards.org/cgi-bin/carddisp.pl?gene=HBB
LAMP2	Lysosomal Associated Membrane Protein 2	Protein Coding	P13473	57	GC0XM120426	9.35391712188721	https://www.genecards.org/cgi-bin/carddisp.pl?gene=LAMP2
ADA	Adenosine Deaminase	Protein Coding	P00813	64	GC20M044620	9.3512716293335	https://www.genecards.org/cgi-bin/carddisp.pl?gene=ADA
SMARCAL1	SNF2 Related Chromatin Remodeling Annealing Helicase 1	Protein Coding	Q9NZC9	57	GC02P216412	9.3508243560791	https://www.genecards.org/cgi-bin/carddisp.pl?gene=SMARCAL1
CYP3A4	Cytochrome P450 Family 3 Subfamily A Member 4	Protein Coding	P08684	62	GC07M107343	9.34658241271973	https://www.genecards.org/cgi-bin/carddisp.pl?gene=CYP3A4
PRF1	Perforin 1	Protein Coding	P14222	60	GC10M072689	9.33584594726563	https://www.genecards.org/cgi-bin/carddisp.pl?gene=PRF1
ARID1A	AT-Rich Interaction Domain 1A	Protein Coding	O14497	57	GC01P026693	9.32837867736816	https://www.genecards.org/cgi-bin/carddisp.pl?gene=ARID1A
NR3C1	Nuclear Receptor Subfamily 3 Group C Member 1	Protein Coding	P04150	61	GC05M143277	9.30027961730957	https://www.genecards.org/cgi-bin/carddisp.pl?gene=NR3C1
COL5A1	Collagen Type V Alpha 1 Chain	Protein Coding	P20908	59	GC09P134641	9.29044723510742	https://www.genecards.org/cgi-bin/carddisp.pl?gene=COL5A1
ATP7B	ATPase Copper Transporting Beta	Protein Coding	P35670	61	GC13M051930	9.28877735137939	https://www.genecards.org/cgi-bin/carddisp.pl?gene=ATP7B
NBN	Nibrin	Protein Coding	O60934	61	GC08M089933	9.28649616241455	https://www.genecards.org/cgi-bin/carddisp.pl?gene=NBN
WNT1	Wnt Family Member 1	Protein Coding	P04628	59	GC12P086651	9.25693893432617	https://www.genecards.org/cgi-bin/carddisp.pl?gene=WNT1
ABCA3	ATP Binding Cassette Subfamily A Member 3	Protein Coding	Q99758	61	GC16M002275	9.24245452880859	https://www.genecards.org/cgi-bin/carddisp.pl?gene=ABCA3
TPM2	Tropomyosin 2	Protein Coding	P07951	58	GC09M037262	9.20394420623779	https://www.genecards.org/cgi-bin/carddisp.pl?gene=TPM2
VCL	Vinculin	Protein Coding	P18206	60	GC10P073995	9.19979286193848	https://www.genecards.org/cgi-bin/carddisp.pl?gene=VCL
TNNI2	Troponin I2, Fast Skeletal Type	Protein Coding	P48788	54	GC11P024781	9.18862915039063	https://www.genecards.org/cgi-bin/carddisp.pl?gene=TNNI2
SERPINF1	Serpin Family F Member 1	Protein Coding	P36955	57	GC17P001761	9.16719055175781	https://www.genecards.org/cgi-bin/carddisp.pl?gene=SERPINF1
VHL	Von Hippel-Lindau Tumor Suppressor	Protein Coding	P40337	60	GC03P030197	9.15172004699707	https://www.genecards.org/cgi-bin/carddisp.pl?gene=VHL
ACAD9	Acyl-CoA Dehydrogenase Family Member 9	Protein Coding	Q9H845	57	GC03P145150	9.13942337036133	https://www.genecards.org/cgi-bin/carddisp.pl?gene=ACAD9
SLC17A5	Solute Carrier Family 17 Member 5	Protein Coding	Q9NRA2	57	GC06M073593	9.13784408569336	https://www.genecards.org/cgi-bin/carddisp.pl?gene=SLC17A5
CHD7	Chromodomain Helicase DNA Binding Protein 7	Protein Coding	Q9P2D1	57	GC08P060678	9.1249361038208	https://www.genecards.org/cgi-bin/carddisp.pl?gene=CHD7
TNFSF11	TNF Superfamily Member 11	Protein Coding	O14788	61	GC13P042562	9.08883476257324	https://www.genecards.org/cgi-bin/carddisp.pl?gene=TNFSF11
IL2RA	Interleukin 2 Receptor Subunit Alpha	Protein Coding	P01589	63	GC10M006010	9.0831995010376	https://www.genecards.org/cgi-bin/carddisp.pl?gene=IL2RA
ERBB2	Erb-B2 Receptor Tyrosine Kinase 2	Protein Coding	P04626	68	GC17P039687	9.04887866973877	https://www.genecards.org/cgi-bin/carddisp.pl?gene=ERBB2
BMP1	Bone Morphogenetic Protein 1	Protein Coding	P13497	61	GC08P022165	9.0382194519043	https://www.genecards.org/cgi-bin/carddisp.pl?gene=BMP1
KCNH2	Potassium Voltage-Gated Channel Subfamily H Member 2	Protein Coding	Q12809	63	GC07M150944	9.0250883102417	https://www.genecards.org/cgi-bin/carddisp.pl?gene=KCNH2
PLA2G6	Phospholipase A2 Group VI	Protein Coding	O60733	60	GC22M092367	9.02293395996094	https://www.genecards.org/cgi-bin/carddisp.pl?gene=PLA2G6
CTSD	Cathepsin D	Protein Coding	P07339	65	GC11M001752	9.00946998596191	https://www.genecards.org/cgi-bin/carddisp.pl?gene=CTSD
TP53BP1	Tumor Protein P53 Binding Protein 1	Protein Coding	Q12888	57	GC15M043403	8.98768901824951	https://www.genecards.org/cgi-bin/carddisp.pl?gene=TP53BP1
PLOD2	Procollagen-Lysine,2-Oxoglutarate 5-Dioxygenase 2	Protein Coding	O00469	58	GC03M146035	8.97479248046875	https://www.genecards.org/cgi-bin/carddisp.pl?gene=PLOD2
ITGB4	Integrin Subunit Beta 4	Protein Coding	P16144	61	GC17P075721	8.97163963317871	https://www.genecards.org/cgi-bin/carddisp.pl?gene=ITGB4
APOB	Apolipoprotein B	Protein Coding	P04114	58	GC02M020956	8.97049713134766	https://www.genecards.org/cgi-bin/carddisp.pl?gene=APOB
TRPV4	Transient Receptor Potential Cation Channel Subfamily V Member 4	Protein Coding	Q9HBA0	61	GC12M109783	8.96778392791748	https://www.genecards.org/cgi-bin/carddisp.pl?gene=TRPV4
GALC	Galactosylceramidase	Protein Coding	P54803	57	GC14M087837	8.95570755004883	https://www.genecards.org/cgi-bin/carddisp.pl?gene=GALC
TTR	Transthyretin	Protein Coding	P02766	60	GC18P031557	8.95361518859863	https://www.genecards.org/cgi-bin/carddisp.pl?gene=TTR
G6PC1	Glucose-6-Phosphatase Catalytic Subunit 1	Protein Coding	P35575	55	GC17P177039	8.95171451568604	https://www.genecards.org/cgi-bin/carddisp.pl?gene=G6PC1
ELAVL4	ELAV Like RNA Binding Protein 4	Protein Coding	P26378	51	GC01P095357	8.95150852203369	https://www.genecards.org/cgi-bin/carddisp.pl?gene=ELAVL4
MIR7-3HG	MIR7-3 Host Gene	RNA Gene	Q8N6C7	33	GC19P170668	8.94951248168945	https://www.genecards.org/cgi-bin/carddisp.pl?gene=MIR7-3HG
TAPT1	Transmembrane Anterior Posterior Transformation 1	Protein Coding	Q6NXT6	47	GC04M016162	8.90386199951172	https://www.genecards.org/cgi-bin/carddisp.pl?gene=TAPT1
HYLS1	HYLS1 Centriolar And Ciliogenesis Associated	Protein Coding	Q96M11	49	GC11P125883	8.90385246276855	https://www.genecards.org/cgi-bin/carddisp.pl?gene=HYLS1
BLM	BLM RecQ Like Helicase	Protein Coding	P54132	62	GC15P090717	8.89617347717285	https://www.genecards.org/cgi-bin/carddisp.pl?gene=BLM
APOA1	Apolipoprotein A1	Protein Coding	P02647	62	GC11M116835	8.88370895385742	https://www.genecards.org/cgi-bin/carddisp.pl?gene=APOA1
TSEN54	TRNA Splicing Endonuclease Subunit 54	Protein Coding	Q7Z6J9	50	GC17P075515	8.88121128082275	https://www.genecards.org/cgi-bin/carddisp.pl?gene=TSEN54
ALG6	ALG6 Alpha-1,3-Glucosyltransferase	Protein Coding	Q9Y672	53	GC01P063367	8.88047695159912	https://www.genecards.org/cgi-bin/carddisp.pl?gene=ALG6
IL1B	Interleukin 1 Beta	Protein Coding	P01584	59	GC02M112829	8.87099456787109	https://www.genecards.org/cgi-bin/carddisp.pl?gene=IL1B
GLB1	Galactosidase Beta 1	Protein Coding	P16278	61	GC03M032963	8.86780261993408	https://www.genecards.org/cgi-bin/carddisp.pl?gene=GLB1
KCNQ1	Potassium Voltage-Gated Channel Subfamily Q Member 1	Protein Coding	P51787	62	GC11P002444	8.86591339111328	https://www.genecards.org/cgi-bin/carddisp.pl?gene=KCNQ1
ERCC8	ERCC Excision Repair 8, CSA Ubiquitin Ligase Complex Subunit	Protein Coding	Q13216	55	GC05M060933	8.82602405548096	https://www.genecards.org/cgi-bin/carddisp.pl?gene=ERCC8
HCFC1	Host Cell Factor C1	Protein Coding	P51610	58	GC0XM153979	8.82312202453613	https://www.genecards.org/cgi-bin/carddisp.pl?gene=HCFC1
MPI	Mannose Phosphate Isomerase	Protein Coding	P34949	55	GC15P074890	8.7896146774292	https://www.genecards.org/cgi-bin/carddisp.pl?gene=MPI
PC	Pyruvate Carboxylase	Protein Coding	P11498	60	GC11M066848	8.76566219329834	https://www.genecards.org/cgi-bin/carddisp.pl?gene=PC
AURKA	Aurora Kinase A	Protein Coding	O14965	64	GC20M056370	8.75838851928711	https://www.genecards.org/cgi-bin/carddisp.pl?gene=AURKA
MYLK2	Myosin Light Chain Kinase 2	Protein Coding	Q9H1R3	59	GC20P031819	8.75344181060791	https://www.genecards.org/cgi-bin/carddisp.pl?gene=MYLK2
TRAPPC11	Trafficking Protein Particle Complex Subunit 11	Protein Coding	Q7Z392	48	GC04P183659	8.7473087310791	https://www.genecards.org/cgi-bin/carddisp.pl?gene=TRAPPC11
BCL2	BCL2 Apoptosis Regulator	Protein Coding	P10415	64	GC18M063123	8.73580837249756	https://www.genecards.org/cgi-bin/carddisp.pl?gene=BCL2
FAH	Fumarylacetoacetate Hydrolase	Protein Coding	P16930	59	GC15P080152	8.73507785797119	https://www.genecards.org/cgi-bin/carddisp.pl?gene=FAH
MCOLN1	Mucolipin TRP Cation Channel 1	Protein Coding	Q9GZU1	55	GC19P170763	8.71811389923096	https://www.genecards.org/cgi-bin/carddisp.pl?gene=MCOLN1
OTC	Ornithine Transcarbamylase	Protein Coding	P00480	59	GC0XP038345	8.71714973449707	https://www.genecards.org/cgi-bin/carddisp.pl?gene=OTC
CHEK2	Checkpoint Kinase 2	Protein Coding	O96017	67	GC22M028687	8.71317291259766	https://www.genecards.org/cgi-bin/carddisp.pl?gene=CHEK2
ATP7A	ATPase Copper Transporting Alpha	Protein Coding	Q04656	58	GC0XP078297	8.70888710021973	https://www.genecards.org/cgi-bin/carddisp.pl?gene=ATP7A
COLQ	Collagen Like Tail Subunit Of Asymmetric Acetylcholinesterase	Protein Coding	Q9Y215	51	GC03M029863	8.70502185821533	https://www.genecards.org/cgi-bin/carddisp.pl?gene=COLQ
HSPG2	Heparan Sulfate Proteoglycan 2	Protein Coding	P98160	60	GC01M021822	8.67963218688965	https://www.genecards.org/cgi-bin/carddisp.pl?gene=HSPG2
SKIC2	SKI2 Subunit Of Superkiller Complex	Protein Coding	Q15477	53	GC06P208100	8.67710590362549	https://www.genecards.org/cgi-bin/carddisp.pl?gene=SKIC2
TTN	Titin	Protein Coding	Q8WZ42	60	GC02M178525	8.67376041412354	https://www.genecards.org/cgi-bin/carddisp.pl?gene=TTN
NDUFS6	NADH:Ubiquinone Oxidoreductase Subunit S6	Protein Coding	O75380	55	GC05P001801	8.66988754272461	https://www.genecards.org/cgi-bin/carddisp.pl?gene=NDUFS6
ARSA	Arylsulfatase A	Protein Coding	P15289	59	GC22M050622	8.65884113311768	https://www.genecards.org/cgi-bin/carddisp.pl?gene=ARSA
MMP1	Matrix Metallopeptidase 1	Protein Coding	P03956	63	GC11M146793	8.65569496154785	https://www.genecards.org/cgi-bin/carddisp.pl?gene=MMP1
RYR2	Ryanodine Receptor 2	Protein Coding	Q92736	60	GC01P237042	8.61102390289307	https://www.genecards.org/cgi-bin/carddisp.pl?gene=RYR2
F9	Coagulation Factor IX	Protein Coding	P00740	60	GC0XP139530	8.60723781585693	https://www.genecards.org/cgi-bin/carddisp.pl?gene=F9
HADHB	Hydroxyacyl-CoA Dehydrogenase Trifunctional Multienzyme Complex Subunit Beta	Protein Coding	P55084	58	GC02P026243	8.60399627685547	https://www.genecards.org/cgi-bin/carddisp.pl?gene=HADHB
CNTN1	Contactin 1	Protein Coding	Q12860	59	GC12P040692	8.59616851806641	https://www.genecards.org/cgi-bin/carddisp.pl?gene=CNTN1
GNAS	GNAS Complex Locus	Protein Coding	P84996	63	GC20P058839	8.59107494354248	https://www.genecards.org/cgi-bin/carddisp.pl?gene=GNAS
POMT2	Protein O-Mannosyltransferase 2	Protein Coding	Q9UKY4	55	GC14M077274	8.58159065246582	https://www.genecards.org/cgi-bin/carddisp.pl?gene=POMT2
SCO2	Synthesis Of Cytochrome C Oxidase 2	Protein Coding	O43819	58	GC22M050523	8.56711864471436	https://www.genecards.org/cgi-bin/carddisp.pl?gene=SCO2
NOTCH1	Notch Receptor 1	Protein Coding	P46531	66	GC09M140475	8.55509662628174	https://www.genecards.org/cgi-bin/carddisp.pl?gene=NOTCH1
ERCC3	ERCC Excision Repair 3, TFIIH Core Complex Helicase Subunit	Protein Coding	P19447	60	GC02M127257	8.54864120483398	https://www.genecards.org/cgi-bin/carddisp.pl?gene=ERCC3
GFPT1	Glutamine--Fructose-6-Phosphate Transaminase 1	Protein Coding	Q06210	59	GC02M069319	8.54445648193359	https://www.genecards.org/cgi-bin/carddisp.pl?gene=GFPT1
ALG1	ALG1 Chitobiosyldiphosphodolichol Beta-Mannosyltransferase	Protein Coding	Q9BT22	57	GC16P005033	8.53167247772217	https://www.genecards.org/cgi-bin/carddisp.pl?gene=ALG1
DNM2	Dynamin 2	Protein Coding	P50570	63	GC19P170929	8.50252723693848	https://www.genecards.org/cgi-bin/carddisp.pl?gene=DNM2
DPYD	Dihydropyrimidine Dehydrogenase	Protein Coding	Q12882	64	GC01M097015	8.48329162597656	https://www.genecards.org/cgi-bin/carddisp.pl?gene=DPYD
RAD51	RAD51 Recombinase	Protein Coding	Q06609	64	GC15P040694	8.48064804077148	https://www.genecards.org/cgi-bin/carddisp.pl?gene=RAD51
B3GALT6	Beta-1,3-Galactosyltransferase 6	Protein Coding	Q96L58	52	GC01P001232	8.46806812286377	https://www.genecards.org/cgi-bin/carddisp.pl?gene=B3GALT6
NGLY1	N-Glycanase 1	Protein Coding	Q96IV0	54	GC03M025718	8.46402072906494	https://www.genecards.org/cgi-bin/carddisp.pl?gene=NGLY1
ATR	ATR Checkpoint Kinase	Protein Coding	Q13535	66	GC03M142449	8.45037651062012	https://www.genecards.org/cgi-bin/carddisp.pl?gene=ATR
TYR	Tyrosinase	Protein Coding	P14679	60	GC11P089177	8.45003509521484	https://www.genecards.org/cgi-bin/carddisp.pl?gene=TYR
PKHD1	PKHD1 Ciliary IPT Domain Containing Fibrocystin/Polyductin	Protein Coding	P08F94	50	GC06M115273	8.44999217987061	https://www.genecards.org/cgi-bin/carddisp.pl?gene=PKHD1
GATA6	GATA Binding Protein 6	Protein Coding	Q92908	60	GC18P027865	8.44229125976563	https://www.genecards.org/cgi-bin/carddisp.pl?gene=GATA6
LARS1	Leucyl-TRNA Synthetase 1	Protein Coding	Q9P2J5	56	GC05M146114	8.43259716033936	https://www.genecards.org/cgi-bin/carddisp.pl?gene=LARS1
LIPA	Lipase A, Lysosomal Acid Type	Protein Coding	P38571	61	GC10M089213	8.4293737411499	https://www.genecards.org/cgi-bin/carddisp.pl?gene=LIPA
NHEJ1	Non-Homologous End Joining Factor 1	Protein Coding	Q9H9Q4	54	GC02M219304	8.40068435668945	https://www.genecards.org/cgi-bin/carddisp.pl?gene=NHEJ1
RALY	RALY Heterogeneous Nuclear Ribonucleoprotein	Protein Coding	Q9UKM9	45	GC20P033993	8.37630748748779	https://www.genecards.org/cgi-bin/carddisp.pl?gene=RALY
CD3G	CD3 Gamma Subunit Of T-Cell Receptor Complex	Protein Coding	P09693	58	GC11P118344	8.3694372177124	https://www.genecards.org/cgi-bin/carddisp.pl?gene=CD3G
HIF1A	Hypoxia Inducible Factor 1 Subunit Alpha	Protein Coding	Q16665	62	GC14P061695	8.36905765533447	https://www.genecards.org/cgi-bin/carddisp.pl?gene=HIF1A
ACE2	Angiotensin Converting Enzyme 2	Protein Coding	Q9BYF1	61	GC0XM015494	8.34128189086914	https://www.genecards.org/cgi-bin/carddisp.pl?gene=ACE2
TLR2	Toll Like Receptor 2	Protein Coding	O60603	64	GC04P153684	8.33838081359863	https://www.genecards.org/cgi-bin/carddisp.pl?gene=TLR2
POMT1	Protein O-Mannosyltransferase 1	Protein Coding	Q9Y6A1	57	GC09P131502	8.33105850219727	https://www.genecards.org/cgi-bin/carddisp.pl?gene=POMT1
LPL	Lipoprotein Lipase	Protein Coding	P06858	63	GC08P019901	8.32584667205811	https://www.genecards.org/cgi-bin/carddisp.pl?gene=LPL
ACTA1	Actin Alpha 1, Skeletal Muscle	Protein Coding	P68133	60	GC01M231082	8.32498931884766	https://www.genecards.org/cgi-bin/carddisp.pl?gene=ACTA1
ACTA2	Actin Alpha 2, Smooth Muscle	Protein Coding	P62736	60	GC10M088935	8.31431484222412	https://www.genecards.org/cgi-bin/carddisp.pl?gene=ACTA2
ADGRG1	Adhesion G Protein-Coupled Receptor G1	Protein Coding	Q9Y653	54	GC16P057610	8.30979919433594	https://www.genecards.org/cgi-bin/carddisp.pl?gene=ADGRG1
GLA	Galactosidase Alpha	Protein Coding	P06280	61	GC0XM101393	8.30955219268799	https://www.genecards.org/cgi-bin/carddisp.pl?gene=GLA
COL5A2	Collagen Type V Alpha 2 Chain	Protein Coding	P05997	57	GC02M189031	8.28060722351074	https://www.genecards.org/cgi-bin/carddisp.pl?gene=COL5A2
VPS53	VPS53 Subunit Of GARP Complex	Protein Coding	Q5VIR6	53	GC17M000508	8.27180862426758	https://www.genecards.org/cgi-bin/carddisp.pl?gene=VPS53
NDUFS7	NADH:Ubiquinone Oxidoreductase Core Subunit S7	Protein Coding	O75251	57	GC19P170536	8.26013851165771	https://www.genecards.org/cgi-bin/carddisp.pl?gene=NDUFS7
STAT3	Signal Transducer And Activator Of Transcription 3	Protein Coding	P40763	66	GC17M042313	8.25920581817627	https://www.genecards.org/cgi-bin/carddisp.pl?gene=STAT3
STAT1	Signal Transducer And Activator Of Transcription 1	Protein Coding	P42224	65	GC02M190908	8.2546443939209	https://www.genecards.org/cgi-bin/carddisp.pl?gene=STAT1
ITPA	Inosine Triphosphatase	Protein Coding	Q9BY32	58	GC20P012404	8.25283241271973	https://www.genecards.org/cgi-bin/carddisp.pl?gene=ITPA
HADHA	Hydroxyacyl-CoA Dehydrogenase Trifunctional Multienzyme Complex Subunit Alpha	Protein Coding	P40939	58	GC02M026190	8.24417686462402	https://www.genecards.org/cgi-bin/carddisp.pl?gene=HADHA
COASY	Coenzyme A Synthase	Protein Coding	Q13057	57	GC17P042561	8.23303413391113	https://www.genecards.org/cgi-bin/carddisp.pl?gene=COASY
NTRK1	Neurotrophic Receptor Tyrosine Kinase 1	Protein Coding	P04629	62	GC01P156815	8.22534561157227	https://www.genecards.org/cgi-bin/carddisp.pl?gene=NTRK1
XPA	XPA, DNA Damage Recognition And Repair Factor	Protein Coding	P23025	57	GC09M097654	8.22432041168213	https://www.genecards.org/cgi-bin/carddisp.pl?gene=XPA
TGFBR2	Transforming Growth Factor Beta Receptor 2	Protein Coding	P37173	65	GC03P031087	8.21500110626221	https://www.genecards.org/cgi-bin/carddisp.pl?gene=TGFBR2
ASS1	Argininosuccinate Synthase 1	Protein Coding	P00966	61	GC09P160995	8.21435260772705	https://www.genecards.org/cgi-bin/carddisp.pl?gene=ASS1
RNASEH2A	Ribonuclease H2 Subunit A	Protein Coding	O75792	55	GC19P171060	8.19253444671631	https://www.genecards.org/cgi-bin/carddisp.pl?gene=RNASEH2A
ATP6V0A2	ATPase H+ Transporting V0 Subunit A2	Protein Coding	Q9Y487	55	GC12P123712	8.17977905273438	https://www.genecards.org/cgi-bin/carddisp.pl?gene=ATP6V0A2
LOX	Lysyl Oxidase	Protein Coding	P28300	60	GC05M122063	8.17841911315918	https://www.genecards.org/cgi-bin/carddisp.pl?gene=LOX
BTK	Bruton Tyrosine Kinase	Protein Coding	Q06187	66	GC0XM101349	8.17747116088867	https://www.genecards.org/cgi-bin/carddisp.pl?gene=BTK
BMP2	Bone Morphogenetic Protein 2	Protein Coding	P12643	58	GC20P006767	8.17523002624512	https://www.genecards.org/cgi-bin/carddisp.pl?gene=BMP2
GALT	Galactose-1-Phosphate Uridylyltransferase	Protein Coding	P07902	58	GC09P085506	8.17468547821045	https://www.genecards.org/cgi-bin/carddisp.pl?gene=GALT
ALB	Albumin	Protein Coding	P02768	61	GC04P073397	8.17059326171875	https://www.genecards.org/cgi-bin/carddisp.pl?gene=ALB
NDUFV1	NADH:Ubiquinone Oxidoreductase Core Subunit V1	Protein Coding	P49821	57	GC11P130278	8.15762329101563	https://www.genecards.org/cgi-bin/carddisp.pl?gene=NDUFV1
CASP4	Caspase 4	Protein Coding	P49662	60	GC11M104942	8.15638160705566	https://www.genecards.org/cgi-bin/carddisp.pl?gene=CASP4
CYP11A1	Cytochrome P450 Family 11 Subfamily A Member 1	Protein Coding	P05108	61	GC15M074337	8.1555347442627	https://www.genecards.org/cgi-bin/carddisp.pl?gene=CYP11A1
CD40LG	CD40 Ligand	Protein Coding	P29965	62	GC0XP136649	8.15221309661865	https://www.genecards.org/cgi-bin/carddisp.pl?gene=CD40LG
MYLK	Myosin Light Chain Kinase	Protein Coding	Q15746	65	GC03M123610	8.14293098449707	https://www.genecards.org/cgi-bin/carddisp.pl?gene=MYLK
NEK1	NIMA Related Kinase 1	Protein Coding	Q96PY6	55	GC04M169393	8.13619995117188	https://www.genecards.org/cgi-bin/carddisp.pl?gene=NEK1
FANCC	FA Complementation Group C	Protein Coding	Q00597	60	GC09M095099	8.1203031539917	https://www.genecards.org/cgi-bin/carddisp.pl?gene=FANCC
PON2	Paraoxonase 2	Protein Coding	Q15165	57	GC07M095404	8.11922454833984	https://www.genecards.org/cgi-bin/carddisp.pl?gene=PON2
ETFA	Electron Transfer Flavoprotein Subunit Alpha	Protein Coding	P13804	58	GC15M170399	8.11370372772217	https://www.genecards.org/cgi-bin/carddisp.pl?gene=ETFA
CLCN1	Chloride Voltage-Gated Channel 1	Protein Coding	P35523	55	GC07P143316	8.09915542602539	https://www.genecards.org/cgi-bin/carddisp.pl?gene=CLCN1
CUL7	Cullin 7	Protein Coding	Q14999	51	GC06M043037	8.09531402587891	https://www.genecards.org/cgi-bin/carddisp.pl?gene=CUL7
DCLRE1C	DNA Cross-Link Repair 1C	Protein Coding	Q96SD1	55	GC10M014897	8.09411239624023	https://www.genecards.org/cgi-bin/carddisp.pl?gene=DCLRE1C
SMPD1	Sphingomyelin Phosphodiesterase 1	Protein Coding	P17405	61	GC11P006390	8.09183502197266	https://www.genecards.org/cgi-bin/carddisp.pl?gene=SMPD1
GALE	UDP-Galactose-4-Epimerase	Protein Coding	Q14376	55	GC01M023795	8.08148765563965	https://www.genecards.org/cgi-bin/carddisp.pl?gene=GALE
POLH	DNA Polymerase Eta	Protein Coding	Q9Y253	59	GC06P199710	8.07634162902832	https://www.genecards.org/cgi-bin/carddisp.pl?gene=POLH
STAR	Steroidogenic Acute Regulatory Protein	Protein Coding	P49675	57	GC08M038965	8.05652332305908	https://www.genecards.org/cgi-bin/carddisp.pl?gene=STAR
FKTN	Fukutin	Protein Coding	O75072	52	GC09P105558	8.05514907836914	https://www.genecards.org/cgi-bin/carddisp.pl?gene=FKTN
HEXA	Hexosaminidase Subunit Alpha	Protein Coding	P06865	59	GC15M072340	8.0509204864502	https://www.genecards.org/cgi-bin/carddisp.pl?gene=HEXA
TNXB	Tenascin XB	Protein Coding	P22105	55	GC06M114980	8.04842758178711	https://www.genecards.org/cgi-bin/carddisp.pl?gene=TNXB
CHAT	Choline O-Acetyltransferase	Protein Coding	P28329	61	GC10P049609	8.04831123352051	https://www.genecards.org/cgi-bin/carddisp.pl?gene=CHAT
AR	Androgen Receptor	Protein Coding	P10275	65	GC0XP067544	8.04425621032715	https://www.genecards.org/cgi-bin/carddisp.pl?gene=AR
GNPTG	N-Acetylglucosamine-1-Phosphate Transferase Subunit Gamma	Protein Coding	Q9UJJ9	48	GC16P001351	8.03762435913086	https://www.genecards.org/cgi-bin/carddisp.pl?gene=GNPTG
CACNA1C	Calcium Voltage-Gated Channel Subunit Alpha1 C	Protein Coding	Q13936	61	GC12P001970	7.99158000946045	https://www.genecards.org/cgi-bin/carddisp.pl?gene=CACNA1C
UBA1	Ubiquitin Like Modifier Activating Enzyme 1	Protein Coding	P22314	61	GC0XP047190	7.99036026000977	https://www.genecards.org/cgi-bin/carddisp.pl?gene=UBA1
H2AX	H2A.X Variant Histone	Protein Coding	P16104	56	GC11M147055	7.98806190490723	https://www.genecards.org/cgi-bin/carddisp.pl?gene=H2AX
JAG1	Jagged Canonical Notch Ligand 1	Protein Coding	P78504	63	GC20M010637	7.98215007781982	https://www.genecards.org/cgi-bin/carddisp.pl?gene=JAG1
CASP8	Caspase 8	Protein Coding	Q14790	64	GC02P201233	7.97670221328735	https://www.genecards.org/cgi-bin/carddisp.pl?gene=CASP8
SERPINC1	Serpin Family C Member 1	Protein Coding	P01008	62	GC01M175254	7.97294855117798	https://www.genecards.org/cgi-bin/carddisp.pl?gene=SERPINC1
VEGFA	Vascular Endothelial Growth Factor A	Protein Coding	P15692	61	GC06P043770	7.96847629547119	https://www.genecards.org/cgi-bin/carddisp.pl?gene=VEGFA
TBX5	T-Box Transcription Factor 5	Protein Coding	Q99593	56	GC12M114353	7.96198892593384	https://www.genecards.org/cgi-bin/carddisp.pl?gene=TBX5
PLAT	Plasminogen Activator, Tissue Type	Protein Coding	P00750	62	GC08M042174	7.96106433868408	https://www.genecards.org/cgi-bin/carddisp.pl?gene=PLAT
CDH23	Cadherin Related 23	Protein Coding	Q9H251	55	GC10P071396	7.95858001708984	https://www.genecards.org/cgi-bin/carddisp.pl?gene=CDH23
ABCA12	ATP Binding Cassette Subfamily A Member 12	Protein Coding	Q86UK0	51	GC02M214931	7.95724821090698	https://www.genecards.org/cgi-bin/carddisp.pl?gene=ABCA12
ELP1	Elongator Acetyltransferase Complex Subunit 1	Protein Coding	O95163	55	GC09M133890	7.94390821456909	https://www.genecards.org/cgi-bin/carddisp.pl?gene=ELP1
ERCC4	ERCC Excision Repair 4, Endonuclease Catalytic Subunit	Protein Coding	Q92889	58	GC16P013920	7.91932153701782	https://www.genecards.org/cgi-bin/carddisp.pl?gene=ERCC4
ADAMTS2	ADAM Metallopeptidase With Thrombospondin Type 1 Motif 2	Protein Coding	O95450	55	GC05M179110	7.91932010650635	https://www.genecards.org/cgi-bin/carddisp.pl?gene=ADAMTS2
CYP21A2	Cytochrome P450 Family 21 Subfamily A Member 2	Protein Coding	P08686	55	GC06P199550	7.91443538665771	https://www.genecards.org/cgi-bin/carddisp.pl?gene=CYP21A2
FTO	FTO Alpha-Ketoglutarate Dependent Dioxygenase	Protein Coding	Q9C0B1	58	GC16P137301	7.90965175628662	https://www.genecards.org/cgi-bin/carddisp.pl?gene=FTO
CYP11B1	Cytochrome P450 Family 11 Subfamily B Member 1	Protein Coding	P15538	58	GC08M147698	7.89938640594482	https://www.genecards.org/cgi-bin/carddisp.pl?gene=CYP11B1
APOC3	Apolipoprotein C3	Protein Coding	P02656	57	GC11P131648	7.89116382598877	https://www.genecards.org/cgi-bin/carddisp.pl?gene=APOC3
HBA2	Hemoglobin Subunit Alpha 2	Protein Coding	P69905	52	GC16P135864	7.88714456558228	https://www.genecards.org/cgi-bin/carddisp.pl?gene=HBA2
CEP290	Centrosomal Protein 290	Protein Coding	O15078	53	GC12M088049	7.87773942947388	https://www.genecards.org/cgi-bin/carddisp.pl?gene=CEP290
PLN	Phospholamban	Protein Coding	P26678	56	GC06P200559	7.86656808853149	https://www.genecards.org/cgi-bin/carddisp.pl?gene=PLN
FANCE	FA Complementation Group E	Protein Coding	Q9HB96	53	GC06P199640	7.85205268859863	https://www.genecards.org/cgi-bin/carddisp.pl?gene=FANCE
COL11A2	Collagen Type XI Alpha 2 Chain	Protein Coding	P13942	55	GC06M033162	7.84368848800659	https://www.genecards.org/cgi-bin/carddisp.pl?gene=COL11A2
BRD4	Bromodomain Containing 4	Protein Coding	O60885	60	GC19M115828	7.84190654754639	https://www.genecards.org/cgi-bin/carddisp.pl?gene=BRD4
PLP1	Proteolipid Protein 1	Protein Coding	P60201	55	GC0XP104285	7.82479810714722	https://www.genecards.org/cgi-bin/carddisp.pl?gene=PLP1
LAMA2	Laminin Subunit Alpha 2	Protein Coding	P24043	57	GC06P200692	7.82269382476807	https://www.genecards.org/cgi-bin/carddisp.pl?gene=LAMA2
PHKG2	Phosphorylase Kinase Catalytic Subunit Gamma 2	Protein Coding	P15735	55	GC16P136833	7.81963396072388	https://www.genecards.org/cgi-bin/carddisp.pl?gene=PHKG2
IFITM5	Interferon Induced Transmembrane Protein 5	Protein Coding	A6NNB3	47	GC11M000298	7.81622362136841	https://www.genecards.org/cgi-bin/carddisp.pl?gene=IFITM5
LRP5	LDL Receptor Related Protein 5	Protein Coding	O75197	62	GC11P068298	7.81131792068481	https://www.genecards.org/cgi-bin/carddisp.pl?gene=LRP5
NSDHL	NAD(P) Dependent 3-Beta-Hydroxysteroid Dehydrogenase NSDHL	Protein Coding	Q15738	56	GC0XP152830	7.80953121185303	https://www.genecards.org/cgi-bin/carddisp.pl?gene=NSDHL
CD3E	CD3 Epsilon Subunit Of T-Cell Receptor Complex	Protein Coding	P07766	58	GC11P118304	7.80005264282227	https://www.genecards.org/cgi-bin/carddisp.pl?gene=CD3E
NBAS	NBAS Subunit Of NRZ Tethering Complex	Protein Coding	A2RRP1	51	GC02M014806	7.79832029342651	https://www.genecards.org/cgi-bin/carddisp.pl?gene=NBAS
CTSA	Cathepsin A	Protein Coding	P10619	60	GC20P045890	7.78755044937134	https://www.genecards.org/cgi-bin/carddisp.pl?gene=CTSA
TGFB2	Transforming Growth Factor Beta 2	Protein Coding	P61812	63	GC01P218345	7.78667497634888	https://www.genecards.org/cgi-bin/carddisp.pl?gene=TGFB2
PEX1	Peroxisomal Biogenesis Factor 1	Protein Coding	O43933	57	GC07M092487	7.78207302093506	https://www.genecards.org/cgi-bin/carddisp.pl?gene=PEX1
CALM1	Calmodulin 1	Protein Coding	P0DP23	57	GC14P090396	7.75731468200684	https://www.genecards.org/cgi-bin/carddisp.pl?gene=CALM1
MCPH1	Microcephalin 1	Protein Coding	Q8NEM0	52	GC08P006406	7.74876499176025	https://www.genecards.org/cgi-bin/carddisp.pl?gene=MCPH1
FBXW7	F-Box And WD Repeat Domain Containing 7	Protein Coding	Q969H0	58	GC04M152321	7.74799060821533	https://www.genecards.org/cgi-bin/carddisp.pl?gene=FBXW7
CDK2	Cyclin Dependent Kinase 2	Protein Coding	P24941	63	GC12P055966	7.74597835540771	https://www.genecards.org/cgi-bin/carddisp.pl?gene=CDK2
SHH	Sonic Hedgehog Signaling Molecule	Protein Coding	Q15465	63	GC07M155799	7.71753025054932	https://www.genecards.org/cgi-bin/carddisp.pl?gene=SHH
WEE1	WEE1 G2 Checkpoint Kinase	Protein Coding	P30291	61	GC11P009573	7.71375274658203	https://www.genecards.org/cgi-bin/carddisp.pl?gene=WEE1
B4GALT7	Beta-1,4-Galactosyltransferase 7	Protein Coding	Q9UBV7	52	GC05P177600	7.70806074142456	https://www.genecards.org/cgi-bin/carddisp.pl?gene=B4GALT7
PLOD1	Procollagen-Lysine,2-Oxoglutarate 5-Dioxygenase 1	Protein Coding	Q02809	58	GC01P011934	7.69959688186646	https://www.genecards.org/cgi-bin/carddisp.pl?gene=PLOD1
TGFBR1	Transforming Growth Factor Beta Receptor 1	Protein Coding	P36897	66	GC09P159927	7.69751358032227	https://www.genecards.org/cgi-bin/carddisp.pl?gene=TGFBR1
FUCA1	Alpha-L-Fucosidase 1	Protein Coding	P04066	60	GC01M023845	7.69564342498779	https://www.genecards.org/cgi-bin/carddisp.pl?gene=FUCA1
DOLK	Dolichol Kinase	Protein Coding	Q9UPQ8	51	GC09M128945	7.69162511825562	https://www.genecards.org/cgi-bin/carddisp.pl?gene=DOLK
AGL	Amylo-Alpha-1,6-Glucosidase And 4-Alpha-Glucanotransferase	Protein Coding	P35573	58	GC01P099899	7.69068241119385	https://www.genecards.org/cgi-bin/carddisp.pl?gene=AGL
IFT80	Intraflagellar Transport 80	Protein Coding	Q9P2H3	48	GC03M160256	7.67575216293335	https://www.genecards.org/cgi-bin/carddisp.pl?gene=IFT80
GJA1	Gap Junction Protein Alpha 1	Protein Coding	P17302	63	GC06P200587	7.67289066314697	https://www.genecards.org/cgi-bin/carddisp.pl?gene=GJA1
SDCCAG8	SHH Signaling And Ciliogenesis Regulator SDCCAG8	Protein Coding	Q86SQ7	52	GC01P243255	7.66580867767334	https://www.genecards.org/cgi-bin/carddisp.pl?gene=SDCCAG8
MAPK1	Mitogen-Activated Protein Kinase 1	Protein Coding	P28482	66	GC22M090309	7.64599657058716	https://www.genecards.org/cgi-bin/carddisp.pl?gene=MAPK1
PCSK9	Proprotein Convertase Subtilisin/Kexin Type 9	Protein Coding	Q8NBP7	62	GC01P055039	7.64539337158203	https://www.genecards.org/cgi-bin/carddisp.pl?gene=PCSK9
NFE2L2	NFE2 Like BZIP Transcription Factor 2	Protein Coding	Q16236	64	GC02M177227	7.6407413482666	https://www.genecards.org/cgi-bin/carddisp.pl?gene=NFE2L2
B9D1	B9 Domain Containing 1	Protein Coding	Q9UPM9	46	GC17M019334	7.61785984039307	https://www.genecards.org/cgi-bin/carddisp.pl?gene=B9D1
GATA4	GATA Binding Protein 4	Protein Coding	P43694	61	GC08P011676	7.61270809173584	https://www.genecards.org/cgi-bin/carddisp.pl?gene=GATA4
DDC	Dopa Decarboxylase	Protein Coding	P20711	62	GC07M050458	7.61198616027832	https://www.genecards.org/cgi-bin/carddisp.pl?gene=DDC
SOD1	Superoxide Dismutase 1	Protein Coding	P00441	66	GC21P031659	7.60687351226807	https://www.genecards.org/cgi-bin/carddisp.pl?gene=SOD1
SMAD2	SMAD Family Member 2	Protein Coding	Q15796	64	GC18M047809	7.60562419891357	https://www.genecards.org/cgi-bin/carddisp.pl?gene=SMAD2
DDB2	Damage Specific DNA Binding Protein 2	Protein Coding	Q92466	58	GC11P049913	7.59916114807129	https://www.genecards.org/cgi-bin/carddisp.pl?gene=DDB2
EXOSC3	Exosome Component 3	Protein Coding	Q9NQT5	54	GC09M037775	7.59226751327515	https://www.genecards.org/cgi-bin/carddisp.pl?gene=EXOSC3
NR0B1	Nuclear Receptor Subfamily 0 Group B Member 1	Protein Coding	P51843	58	GC0XM030304	7.59132766723633	https://www.genecards.org/cgi-bin/carddisp.pl?gene=NR0B1
XRCC1	X-Ray Repair Cross Complementing 1	Protein Coding	P18887	57	GC19M043543	7.5855712890625	https://www.genecards.org/cgi-bin/carddisp.pl?gene=XRCC1
PEX6	Peroxisomal Biogenesis Factor 6	Protein Coding	Q13608	52	GC06M115172	7.57455635070801	https://www.genecards.org/cgi-bin/carddisp.pl?gene=PEX6
BCHE	Butyrylcholinesterase	Protein Coding	P06276	63	GC03M165772	7.57036209106445	https://www.genecards.org/cgi-bin/carddisp.pl?gene=BCHE
PDP1	Pyruvate Dehydrogenase Phosphatase Catalytic Subunit 1	Protein Coding	Q9P0J1	60	GC08P093857	7.56390047073364	https://www.genecards.org/cgi-bin/carddisp.pl?gene=PDP1
SLC35A3	Solute Carrier Family 35 Member A3	Protein Coding	Q9Y2D2	51	GC01P101166	7.55972623825073	https://www.genecards.org/cgi-bin/carddisp.pl?gene=SLC35A3
GNPTAB	N-Acetylglucosamine-1-Phosphate Transferase Subunits Alpha And Beta	Protein Coding	Q3T906	54	GC12M101745	7.5580472946167	https://www.genecards.org/cgi-bin/carddisp.pl?gene=GNPTAB
TRMU	TRNA Mitochondrial 2-Thiouridylase	Protein Coding	O75648	51	GC22P046330	7.55183506011963	https://www.genecards.org/cgi-bin/carddisp.pl?gene=TRMU
SUMF1	Sulfatase Modifying Factor 1	Protein Coding	Q8NBK3	54	GC03M003700	7.54839420318604	https://www.genecards.org/cgi-bin/carddisp.pl?gene=SUMF1
AVPR2	Arginine Vasopressin Receptor 2	Protein Coding	P30518	60	GC0XP153902	7.54304	https://www.genecards.org/cgi-bin/carddisp.pl?gene=AVPR2
MSH2	MutS Homolog 2	Protein Coding	P43246	61	GC02P047403	7.53346061706543	https://www.genecards.org/cgi-bin/carddisp.pl?gene=MSH2
HAMP	Hepcidin Antimicrobial Peptide	Protein Coding	P81172	55	GC19P171516	7.51825666427612	https://www.genecards.org/cgi-bin/carddisp.pl?gene=HAMP
CRYAB	Crystallin Alpha B	Protein Coding	P02511	58	GC11M111908	7.51773166656494	https://www.genecards.org/cgi-bin/carddisp.pl?gene=CRYAB
TCIRG1	T Cell Immune Regulator 1, ATPase H+ Transporting V0 Subunit A3	Protein Coding	Q13488	57	GC11P130303	7.51226425170898	https://www.genecards.org/cgi-bin/carddisp.pl?gene=TCIRG1
IGF1	Insulin Like Growth Factor 1	Protein Coding	P05019	60	GC12M102395	7.50951290130615	https://www.genecards.org/cgi-bin/carddisp.pl?gene=IGF1
PAH	Phenylalanine Hydroxylase	Protein Coding	P00439	59	GC12M102836	7.50863313674927	https://www.genecards.org/cgi-bin/carddisp.pl?gene=PAH
ALOXE3	Arachidonate Epidermal Lipoxygenase 3	Protein Coding	Q9BYJ1	52	GC17M103771	7.50172805786133	https://www.genecards.org/cgi-bin/carddisp.pl?gene=ALOXE3
KRT5	Keratin 5	Protein Coding	P13647	57	GC12M052514	7.49733543395996	https://www.genecards.org/cgi-bin/carddisp.pl?gene=KRT5
SST	Somatostatin	Protein Coding	P61278	54	GC03M187668	7.49606323242188	https://www.genecards.org/cgi-bin/carddisp.pl?gene=SST
ADGRG6	Adhesion G Protein-Coupled Receptor G6	Protein Coding	Q86SQ4	53	GC06P142301	7.49580764770508	https://www.genecards.org/cgi-bin/carddisp.pl?gene=ADGRG6
CYP1B1	Cytochrome P450 Family 1 Subfamily B Member 1	Protein Coding	Q16678	60	GC02M038066	7.49280548095703	https://www.genecards.org/cgi-bin/carddisp.pl?gene=CYP1B1
ALDOB	Aldolase, Fructose-Bisphosphate B	Protein Coding	P05062	58	GC09M101420	7.48960828781128	https://www.genecards.org/cgi-bin/carddisp.pl?gene=ALDOB
FANCI	FA Complementation Group I	Protein Coding	Q9NVI1	54	GC15P089243	7.48944807052612	https://www.genecards.org/cgi-bin/carddisp.pl?gene=FANCI
MDM2	MDM2 Proto-Oncogene	Protein Coding	Q00987	66	GC12P068808	7.48237562179565	https://www.genecards.org/cgi-bin/carddisp.pl?gene=MDM2
CASP9	Caspase 9	Protein Coding	P55211	61	GC01M040851	7.47890567779541	https://www.genecards.org/cgi-bin/carddisp.pl?gene=CASP9
GNE	Glucosamine (UDP-N-Acetyl)-2-Epimerase/N-Acetylmannosamine Kinase	Protein Coding	Q9Y223	54	GC09M036214	7.47453594207764	https://www.genecards.org/cgi-bin/carddisp.pl?gene=GNE
PTGS2	Prostaglandin-Endoperoxide Synthase 2	Protein Coding	P35354	63	GC01M186671	7.46957302093506	https://www.genecards.org/cgi-bin/carddisp.pl?gene=PTGS2
PTK2	Protein Tyrosine Kinase 2	Protein Coding	Q05397	61	GC08M140657	7.45727729797363	https://www.genecards.org/cgi-bin/carddisp.pl?gene=PTK2
FREM2	FRAS1 Related Extracellular Matrix 2	Protein Coding	Q5SZK8	48	GC13P038687	7.44316148757935	https://www.genecards.org/cgi-bin/carddisp.pl?gene=FREM2
RB1	RB Transcriptional Corepressor 1	Protein Coding	P06400	61	GC13P048303	7.43129634857178	https://www.genecards.org/cgi-bin/carddisp.pl?gene=RB1
CYP27B1	Cytochrome P450 Family 27 Subfamily B Member 1	Protein Coding	O15528	60	GC12M061025	7.4218544960022	https://www.genecards.org/cgi-bin/carddisp.pl?gene=CYP27B1
LIG3	DNA Ligase 3	Protein Coding	P49916	58	GC17P034980	7.42177677154541	https://www.genecards.org/cgi-bin/carddisp.pl?gene=LIG3
SP7	Sp7 Transcription Factor	Protein Coding	Q8TDD2	55	GC12M053326	7.4214186668396	https://www.genecards.org/cgi-bin/carddisp.pl?gene=SP7
AIRE	Autoimmune Regulator	Protein Coding	O43918	56	GC21P044285	7.40390491485596	https://www.genecards.org/cgi-bin/carddisp.pl?gene=AIRE
PYGM	Glycogen Phosphorylase, Muscle Associated	Protein Coding	P11217	59	GC11M064746	7.39608335494995	https://www.genecards.org/cgi-bin/carddisp.pl?gene=PYGM
PHKA2	Phosphorylase Kinase Regulatory Subunit Alpha 2	Protein Coding	P46019	55	GC0XM018892	7.38149404525757	https://www.genecards.org/cgi-bin/carddisp.pl?gene=PHKA2
GCDH	Glutaryl-CoA Dehydrogenase	Protein Coding	Q92947	57	GC19P012891	7.38148593902588	https://www.genecards.org/cgi-bin/carddisp.pl?gene=GCDH
CXCL8	C-X-C Motif Chemokine Ligand 8	Protein Coding	P10145	56	GC04P073740	7.36735439300537	https://www.genecards.org/cgi-bin/carddisp.pl?gene=CXCL8
TGFB3	Transforming Growth Factor Beta 3	Protein Coding	P10600	59	GC14M075958	7.36402797698975	https://www.genecards.org/cgi-bin/carddisp.pl?gene=TGFB3
NKX2-5	NK2 Homeobox 5	Protein Coding	P52952	57	GC05M173232	7.35743474960327	https://www.genecards.org/cgi-bin/carddisp.pl?gene=NKX2-5
TK2	Thymidine Kinase 2	Protein Coding	O00142	54	GC16M066508	7.35515069961548	https://www.genecards.org/cgi-bin/carddisp.pl?gene=TK2
BBS1	Bardet-Biedl Syndrome 1	Protein Coding	Q8NFJ9	51	GC11P129999	7.35233974456787	https://www.genecards.org/cgi-bin/carddisp.pl?gene=BBS1
PGM3	Phosphoglucomutase 3	Protein Coding	O95394	55	GC06M115622	7.34861183166504	https://www.genecards.org/cgi-bin/carddisp.pl?gene=PGM3
PNP	Purine Nucleoside Phosphorylase	Protein Coding	P00491	62	GC14P064876	7.3294038772583	https://www.genecards.org/cgi-bin/carddisp.pl?gene=PNP
CHST6	Carbohydrate Sulfotransferase 6	Protein Coding	Q9GZX3	53	GC16M075472	7.31944894790649	https://www.genecards.org/cgi-bin/carddisp.pl?gene=CHST6
NAA10	N-Alpha-Acetyltransferase 10, NatA Catalytic Subunit	Protein Coding	P41227	57	GC0XM153929	7.31528186798096	https://www.genecards.org/cgi-bin/carddisp.pl?gene=NAA10
AKT1	AKT Serine/Threonine Kinase 1	Protein Coding	P31749	66	GC14M104769	7.31134843826294	https://www.genecards.org/cgi-bin/carddisp.pl?gene=AKT1
SLC19A3	Solute Carrier Family 19 Member 3	Protein Coding	Q9BZV2	58	GC02M227685	7.30872440338135	https://www.genecards.org/cgi-bin/carddisp.pl?gene=SLC19A3
FBXL4	F-Box And Leucine Rich Repeat Protein 4	Protein Coding	Q9UKA2	50	GC06M098868	7.30866241455078	https://www.genecards.org/cgi-bin/carddisp.pl?gene=FBXL4
TMEM43	Transmembrane Protein 43	Protein Coding	Q9BTV4	54	GC03P030274	7.30179882049561	https://www.genecards.org/cgi-bin/carddisp.pl?gene=TMEM43
SHOC2	SHOC2 Leucine Rich Repeat Scaffold Protein	Protein Coding	Q9UQ13	52	GC10P135075	7.28803825378418	https://www.genecards.org/cgi-bin/carddisp.pl?gene=SHOC2
HELLS	Helicase, Lymphoid Specific	Protein Coding	Q9NRZ9	57	GC10P134546	7.28397369384766	https://www.genecards.org/cgi-bin/carddisp.pl?gene=HELLS
CYBB	Cytochrome B-245 Beta Chain	Protein Coding	P04839	61	GC0XP037780	7.28056621551514	https://www.genecards.org/cgi-bin/carddisp.pl?gene=CYBB
LINC02605	Long Intergenic Non-Protein Coding RNA 2605	RNA Gene		21	GC08P078838	7.27344846725464	https://www.genecards.org/cgi-bin/carddisp.pl?gene=LINC02605
MCL1	MCL1 Apoptosis Regulator, BCL2 Family Member	Protein Coding	Q07820	62	GC01M169571	7.2711706161499	https://www.genecards.org/cgi-bin/carddisp.pl?gene=MCL1
PFKM	Phosphofructokinase, Muscle	Protein Coding	P08237	61	GC12P048105	7.26625537872314	https://www.genecards.org/cgi-bin/carddisp.pl?gene=PFKM
RNASEH2B	Ribonuclease H2 Subunit B	Protein Coding	Q5TBB1	48	GC13P050909	7.25948715209961	https://www.genecards.org/cgi-bin/carddisp.pl?gene=RNASEH2B
PEX7	Peroxisomal Biogenesis Factor 7	Protein Coding	O00628	55	GC06P136822	7.25793552398682	https://www.genecards.org/cgi-bin/carddisp.pl?gene=PEX7
HBA1	Hemoglobin Subunit Alpha 1	Protein Coding	P69905	56	GC16P135863	7.24967575073242	https://www.genecards.org/cgi-bin/carddisp.pl?gene=HBA1
ETFB	Electron Transfer Flavoprotein Subunit Beta	Protein Coding	P38117	58	GC19M051345	7.23868274688721	https://www.genecards.org/cgi-bin/carddisp.pl?gene=ETFB
FANCG	FA Complementation Group G	Protein Coding	O15287	56	GC09M035073	7.23557567596436	https://www.genecards.org/cgi-bin/carddisp.pl?gene=FANCG
ATP8B1	ATPase Phospholipid Transporting 8B1	Protein Coding	O43520	53	GC18M057646	7.23348093032837	https://www.genecards.org/cgi-bin/carddisp.pl?gene=ATP8B1
ALMS1	ALMS1 Centrosome And Basal Body Associated Protein	Protein Coding	Q8TCU4	51	GC02P073385	7.2298698425293	https://www.genecards.org/cgi-bin/carddisp.pl?gene=ALMS1
TMPO	Thymopoietin	Protein Coding	P42166	59	GC12P098515	7.21355819702148	https://www.genecards.org/cgi-bin/carddisp.pl?gene=TMPO
COL4A5	Collagen Type IV Alpha 5 Chain	Protein Coding	P29400	56	GC0XP108439	7.19181346893311	https://www.genecards.org/cgi-bin/carddisp.pl?gene=COL4A5
EIF2B3	Eukaryotic Translation Initiation Factor 2B Subunit Gamma	Protein Coding	Q9NR50	53	GC01M044850	7.19006109237671	https://www.genecards.org/cgi-bin/carddisp.pl?gene=EIF2B3
KLHL40	Kelch Like Family Member 40	Protein Coding	Q2TBA0	48	GC03P042685	7.18860960006714	https://www.genecards.org/cgi-bin/carddisp.pl?gene=KLHL40
CDK1	Cyclin Dependent Kinase 1	Protein Coding	P06493	60	GC10P060772	7.17347240447998	https://www.genecards.org/cgi-bin/carddisp.pl?gene=CDK1
INS	Insulin	Protein Coding	P01308	60	GC11M002159	7.17314624786377	https://www.genecards.org/cgi-bin/carddisp.pl?gene=INS
CD40	CD40 Molecule	Protein Coding	P25942	63	GC20P046118	7.14445304870605	https://www.genecards.org/cgi-bin/carddisp.pl?gene=CD40
CDKN2A	Cyclin Dependent Kinase Inhibitor 2A	Protein Coding	Q8N726	63	GC09M021967	7.1416974067688	https://www.genecards.org/cgi-bin/carddisp.pl?gene=CDKN2A
IL10	Interleukin 10	Protein Coding	P22301	59	GC01M206767	7.14113426208496	https://www.genecards.org/cgi-bin/carddisp.pl?gene=IL10
DHDDS	Dehydrodolichyl Diphosphate Synthase Subunit	Protein Coding	Q86SQ9	53	GC01P026432	7.14092636108398	https://www.genecards.org/cgi-bin/carddisp.pl?gene=DHDDS
PPT1	Palmitoyl-Protein Thioesterase 1	Protein Coding	P50897	59	GC01M042181	7.12909650802612	https://www.genecards.org/cgi-bin/carddisp.pl?gene=PPT1
POR	Cytochrome P450 Oxidoreductase	Protein Coding	P16435	60	GC07P075899	7.1257176399231	https://www.genecards.org/cgi-bin/carddisp.pl?gene=POR
CAD	Carbamoyl-Phosphate Synthetase 2, Aspartate Transcarbamylase, And Dihydroorotase	Protein Coding	P27708	61	GC02P027217	7.12107801437378	https://www.genecards.org/cgi-bin/carddisp.pl?gene=CAD
TMEM70	Transmembrane Protein 70	Protein Coding	Q9BUB7	50	GC08P073972	7.11930990219116	https://www.genecards.org/cgi-bin/carddisp.pl?gene=TMEM70
SCARNA5	Small Cajal Body-Specific RNA 5	RNA Gene		27	GC02P233275	7.11253547668457	https://www.genecards.org/cgi-bin/carddisp.pl?gene=SCARNA5
UNG	Uracil DNA Glycosylase	Protein Coding	P13051	58	GC12P109097	7.10945892333984	https://www.genecards.org/cgi-bin/carddisp.pl?gene=UNG
ZAP70	Zeta Chain Of T Cell Receptor Associated Protein Kinase 70	Protein Coding	P43403	63	GC02P102516	7.10769319534302	https://www.genecards.org/cgi-bin/carddisp.pl?gene=ZAP70
TNNI3	Troponin I3, Cardiac Type	Protein Coding	P19429	61	GC19M055151	7.09331941604614	https://www.genecards.org/cgi-bin/carddisp.pl?gene=TNNI3
KCNJ5	Potassium Inwardly Rectifying Channel Subfamily J Member 5	Protein Coding	P48544	60	GC11P132165	7.09139442443848	https://www.genecards.org/cgi-bin/carddisp.pl?gene=KCNJ5
ACADVL	Acyl-CoA Dehydrogenase Very Long Chain	Protein Coding	P49748	58	GC17P174502	7.08891296386719	https://www.genecards.org/cgi-bin/carddisp.pl?gene=ACADVL
SOX9	SRY-Box Transcription Factor 9	Protein Coding	P48436	57	GC17P072121	7.07002449035645	https://www.genecards.org/cgi-bin/carddisp.pl?gene=SOX9
TPM1	Tropomyosin 1	Protein Coding	P09493	60	GC15P218417	7.06255912780762	https://www.genecards.org/cgi-bin/carddisp.pl?gene=TPM1
TOP1	DNA Topoisomerase I	Protein Coding	P11387	62	GC20P041028	7.05166721343994	https://www.genecards.org/cgi-bin/carddisp.pl?gene=TOP1
COL4A4	Collagen Type IV Alpha 4 Chain	Protein Coding	P53420	56	GC02M226973	7.04668760299683	https://www.genecards.org/cgi-bin/carddisp.pl?gene=COL4A4
TTC21B	Tetratricopeptide Repeat Domain 21B	Protein Coding	Q7Z4L5	51	GC02M165905	7.04150485992432	https://www.genecards.org/cgi-bin/carddisp.pl?gene=TTC21B
CTNS	Cystinosin, Lysosomal Cystine Transporter	Protein Coding	O60931	56	GC17P003636	7.03526782989502	https://www.genecards.org/cgi-bin/carddisp.pl?gene=CTNS
CENPF	Centromere Protein F	Protein Coding	P49454	54	GC01P214603	7.03287363052368	https://www.genecards.org/cgi-bin/carddisp.pl?gene=CENPF
RNASEH2C	Ribonuclease H2 Subunit C	Protein Coding	Q8TDP1	50	GC11M065714	7.03193950653076	https://www.genecards.org/cgi-bin/carddisp.pl?gene=RNASEH2C
DMD	Dystrophin	Protein Coding	P11532	57	GC0XM031097	7.02869033813477	https://www.genecards.org/cgi-bin/carddisp.pl?gene=DMD
PDHA1	Pyruvate Dehydrogenase E1 Subunit Alpha 1	Protein Coding	P08559	60	GC0XP019343	7.02783298492432	https://www.genecards.org/cgi-bin/carddisp.pl?gene=PDHA1
MECP2	Methyl-CpG Binding Protein 2	Protein Coding	P51608	59	GC0XM154021	7.02462768554688	https://www.genecards.org/cgi-bin/carddisp.pl?gene=MECP2
SKIC3	SKI3 Subunit Of Superkiller Complex	Protein Coding	Q6PGP7	50	GC05M095461	7.01099872589111	https://www.genecards.org/cgi-bin/carddisp.pl?gene=SKIC3
PALB2	Partner And Localizer Of BRCA2	Protein Coding	Q86YC2	57	GC16M023603	7.00479412078857	https://www.genecards.org/cgi-bin/carddisp.pl?gene=PALB2
TNFSF10	TNF Superfamily Member 10	Protein Coding	P50591	58	GC03M172505	6.99802112579346	https://www.genecards.org/cgi-bin/carddisp.pl?gene=TNFSF10
GATA2	GATA Binding Protein 2~Name Same As:- HGNC:18350	Protein Coding	P23769	61	GC03M128479	6.99444484710693	https://www.genecards.org/cgi-bin/carddisp.pl?gene=GATA2
CPT1A	Carnitine Palmitoyltransferase 1A	Protein Coding	P50416	61	GC11M068754	6.98928880691528	https://www.genecards.org/cgi-bin/carddisp.pl?gene=CPT1A
MAT2A	Methionine Adenosyltransferase 2A	Protein Coding	P31153	60	GC02P101967	6.98409461975098	https://www.genecards.org/cgi-bin/carddisp.pl?gene=MAT2A
MED12	Mediator Complex Subunit 12	Protein Coding	Q93074	56	GC0XP071118	6.98281288146973	https://www.genecards.org/cgi-bin/carddisp.pl?gene=MED12
KRT14	Keratin 14	Protein Coding	P02533	58	GC17M041582	6.97118854522705	https://www.genecards.org/cgi-bin/carddisp.pl?gene=KRT14
RS1	Retinoschisin 1	Protein Coding	O15537	52	GC0XM018639	6.96947813034058	https://www.genecards.org/cgi-bin/carddisp.pl?gene=RS1
CP	Ceruloplasmin	Protein Coding	P00450	62	GC03M149162	6.96800994873047	https://www.genecards.org/cgi-bin/carddisp.pl?gene=CP
NAGS	N-Acetylglutamate Synthase	Protein Coding	Q8N159	54	GC17P044004	6.96687746047974	https://www.genecards.org/cgi-bin/carddisp.pl?gene=NAGS
AGA	Aspartylglucosaminidase	Protein Coding	P20933	57	GC04M177430	6.96394538879395	https://www.genecards.org/cgi-bin/carddisp.pl?gene=AGA
RAD52	RAD52 DNA Repair Protein	Protein Coding	P43351	55	GC12M000912	6.96355	https://www.genecards.org/cgi-bin/carddisp.pl?gene=RAD52
MBTPS2	Membrane Bound Transcription Factor Peptidase, Site 2	Protein Coding	O43462	52	GC0XP021839	6.95881462097168	https://www.genecards.org/cgi-bin/carddisp.pl?gene=MBTPS2
OCA2	OCA2 Melanosomal Transmembrane Protein	Protein Coding	Q04671	55	GC15M050799	6.95733261108398	https://www.genecards.org/cgi-bin/carddisp.pl?gene=OCA2
CAV3	Caveolin 3	Protein Coding	P56539	56	GC03P008733	6.9541597366333	https://www.genecards.org/cgi-bin/carddisp.pl?gene=CAV3
TAT	Tyrosine Aminotransferase	Protein Coding	P17735	57	GC16M071565	6.94769287109375	https://www.genecards.org/cgi-bin/carddisp.pl?gene=TAT
TAFAZZIN	Tafazzin, Phospholipid-Lysophospholipid Transacylase	Protein Coding	Q16635	52	GC0XP155536	6.94700050354004	https://www.genecards.org/cgi-bin/carddisp.pl?gene=TAFAZZIN
COL4A3	Collagen Type IV Alpha 3 Chain	Protein Coding	Q01955	57	GC02P227164	6.94616508483887	https://www.genecards.org/cgi-bin/carddisp.pl?gene=COL4A3
PPARG	Peroxisome Proliferator Activated Receptor Gamma	Protein Coding	P37231	65	GC03P012287	6.94348859786987	https://www.genecards.org/cgi-bin/carddisp.pl?gene=PPARG
QDPR	Quinoid Dihydropteridine Reductase	Protein Coding	P09417	58	GC04M017460	6.9383716583252	https://www.genecards.org/cgi-bin/carddisp.pl?gene=QDPR
IDS	Iduronate 2-Sulfatase	Protein Coding	P22304	60	GC0XM149476	6.93339252471924	https://www.genecards.org/cgi-bin/carddisp.pl?gene=IDS
FEN1	Flap Structure-Specific Endonuclease 1	Protein Coding	P39748	58	GC11P129574	6.92337322235107	https://www.genecards.org/cgi-bin/carddisp.pl?gene=FEN1
TRC-GCA24-1	TRNA-Cys (GCA) 24-1	RNA Gene		14	GC17M104620	6.91297006607056	https://www.genecards.org/cgi-bin/carddisp.pl?gene=TRC-GCA24-1
FMR1	Fragile X Messenger Ribonucleoprotein 1	Protein Coding	Q06787	56	GC0XP148000	6.90947580337524	https://www.genecards.org/cgi-bin/carddisp.pl?gene=FMR1
SPARC	Secreted Protein Acidic And Cysteine Rich	Protein Coding	P09486	62	GC05M151661	6.90335273742676	https://www.genecards.org/cgi-bin/carddisp.pl?gene=SPARC
NFKBIA	NFKB Inhibitor Alpha	Protein Coding	P25963	63	GC14M035401	6.89890813827515	https://www.genecards.org/cgi-bin/carddisp.pl?gene=NFKBIA
CIITA	Class II Major Histocompatibility Complex Transactivator	Protein Coding	P33076	56	GC16P136132	6.88910722732544	https://www.genecards.org/cgi-bin/carddisp.pl?gene=CIITA
CERS3	Ceramide Synthase 3	Protein Coding	Q8IU89	52	GC15M170882	6.88805675506592	https://www.genecards.org/cgi-bin/carddisp.pl?gene=CERS3
WT1	WT1 Transcription Factor	Protein Coding	P19544	60	GC11M032365	6.87703	https://www.genecards.org/cgi-bin/carddisp.pl?gene=WT1
DNMT3B	DNA Methyltransferase 3 Beta	Protein Coding	Q9UBC3	63	GC20P032762	6.87664127349854	https://www.genecards.org/cgi-bin/carddisp.pl?gene=DNMT3B
EIF2B1	Eukaryotic Translation Initiation Factor 2B Subunit Alpha	Protein Coding	Q14232	55	GC12M123620	6.87410497665405	https://www.genecards.org/cgi-bin/carddisp.pl?gene=EIF2B1
SMAD3	SMAD Family Member 3	Protein Coding	P84022	66	GC15P067063	6.86894845962524	https://www.genecards.org/cgi-bin/carddisp.pl?gene=SMAD3
ALG3	ALG3 Alpha-1,3- Mannosyltransferase	Protein Coding	Q92685	54	GC03M184244	6.86500549316406	https://www.genecards.org/cgi-bin/carddisp.pl?gene=ALG3
HSPD1	Heat Shock Protein Family D (Hsp60) Member 1	Protein Coding	P10809	61	GC02M197486	6.86082553863525	https://www.genecards.org/cgi-bin/carddisp.pl?gene=HSPD1
ASNS	Asparagine Synthetase (Glutamine-Hydrolyzing)	Protein Coding	P08243	58	GC07M097854	6.86005353927612	https://www.genecards.org/cgi-bin/carddisp.pl?gene=ASNS
MYH7	Myosin Heavy Chain 7	Protein Coding	P12883	60	GC14M023412	6.85925388336182	https://www.genecards.org/cgi-bin/carddisp.pl?gene=MYH7
CAVIN1	Caveolae Associated Protein 1	Protein Coding	Q6NZI2	52	GC17M104760	6.85049819946289	https://www.genecards.org/cgi-bin/carddisp.pl?gene=CAVIN1
GALNS	Galactosamine (N-Acetyl)-6-Sulfatase	Protein Coding	P34059	60	GC16M088813	6.8493480682373	https://www.genecards.org/cgi-bin/carddisp.pl?gene=GALNS
COL7A1	Collagen Type VII Alpha 1 Chain	Protein Coding	Q02388	56	GC03M048564	6.83945608139038	https://www.genecards.org/cgi-bin/carddisp.pl?gene=COL7A1
PHKB	Phosphorylase Kinase Regulatory Subunit Beta	Protein Coding	Q93100	55	GC16P137138	6.83689880371094	https://www.genecards.org/cgi-bin/carddisp.pl?gene=PHKB
MPL	MPL Proto-Oncogene, Thrombopoietin Receptor	Protein Coding	P40238	60	GC01P043337	6.8364725112915	https://www.genecards.org/cgi-bin/carddisp.pl?gene=MPL
CHUK	Component Of Inhibitor Of Nuclear Factor Kappa B Kinase Complex	Protein Coding	O15111	63	GC10M100698	6.83638954162598	https://www.genecards.org/cgi-bin/carddisp.pl?gene=CHUK
MTM1	Myotubularin 1	Protein Coding	Q13496	55	GC0XP150562	6.83539295196533	https://www.genecards.org/cgi-bin/carddisp.pl?gene=MTM1
RAG2	Recombination Activating 2	Protein Coding	P55895	51	GC11M036575	6.82491683959961	https://www.genecards.org/cgi-bin/carddisp.pl?gene=RAG2
MTTP	Microsomal Triglyceride Transfer Protein	Protein Coding	P55157	57	GC04P099563	6.81749868392944	https://www.genecards.org/cgi-bin/carddisp.pl?gene=MTTP
GRIP1	Glutamate Receptor Interacting Protein 1	Protein Coding	Q9Y3R0	55	GC12M066347	6.80857419967651	https://www.genecards.org/cgi-bin/carddisp.pl?gene=GRIP1
CDK4	Cyclin Dependent Kinase 4	Protein Coding	P11802	66	GC12M061024	6.80656147003174	https://www.genecards.org/cgi-bin/carddisp.pl?gene=CDK4
FANCF	FA Complementation Group F	Protein Coding	Q9NPI8	53	GC11M022600	6.80571508407593	https://www.genecards.org/cgi-bin/carddisp.pl?gene=FANCF
SGCB	Sarcoglycan Beta	Protein Coding	Q16585	51	GC04M052019	6.80294322967529	https://www.genecards.org/cgi-bin/carddisp.pl?gene=SGCB
ACADM	Acyl-CoA Dehydrogenase Medium Chain	Protein Coding	P11310	58	GC01P075724	6.79397439956665	https://www.genecards.org/cgi-bin/carddisp.pl?gene=ACADM
SMARCB1	SWI/SNF Related BAF Chromatin Remodeling Complex Subunit B1	Protein Coding	Q12824	58	GC22P023786	6.78829479217529	https://www.genecards.org/cgi-bin/carddisp.pl?gene=SMARCB1
CREBBP	CREB Binding Lysine Acetyltransferase	Protein Coding	Q92793	67	GC16M055329	6.78389739990234	https://www.genecards.org/cgi-bin/carddisp.pl?gene=CREBBP
GJA5	Gap Junction Protein Alpha 5	Protein Coding	P36382	57	GC01M147756	6.7811107635498	https://www.genecards.org/cgi-bin/carddisp.pl?gene=GJA5
SLC25A4	Solute Carrier Family 25 Member 4	Protein Coding	P12235	60	GC04P185143	6.77875232696533	https://www.genecards.org/cgi-bin/carddisp.pl?gene=SLC25A4
AP3B1	Adaptor Related Protein Complex 3 Subunit Beta 1	Protein Coding	O00203	56	GC05M082856	6.75951766967773	https://www.genecards.org/cgi-bin/carddisp.pl?gene=AP3B1
MID1	Midline 1	Protein Coding	O15344	54	GC0XM010445	6.75427341461182	https://www.genecards.org/cgi-bin/carddisp.pl?gene=MID1
ABCG5	ATP Binding Cassette Subfamily G Member 5	Protein Coding	Q9H222	58	GC02M043806	6.75108814239502	https://www.genecards.org/cgi-bin/carddisp.pl?gene=ABCG5
HINT1	Histidine Triad Nucleotide Binding Protein 1	Protein Coding	P49773	58	GC05M131159	6.74663543701172	https://www.genecards.org/cgi-bin/carddisp.pl?gene=HINT1
TERT	Telomerase Reverse Transcriptase	Protein Coding	O14746	64	GC05M001253	6.74504947662354	https://www.genecards.org/cgi-bin/carddisp.pl?gene=TERT
CXCR4	C-X-C Motif Chemokine Receptor 4	Protein Coding	P61073	65	GC02M136114	6.74445390701294	https://www.genecards.org/cgi-bin/carddisp.pl?gene=CXCR4
HSD17B4	Hydroxysteroid 17-Beta Dehydrogenase 4	Protein Coding	P51659	59	GC05P119452	6.74293184280396	https://www.genecards.org/cgi-bin/carddisp.pl?gene=HSD17B4
HLCS	Holocarboxylase Synthetase	Protein Coding	P50747	55	GC21M036750	6.73883533477783	https://www.genecards.org/cgi-bin/carddisp.pl?gene=HLCS
NFS1	NFS1 Cysteine Desulfurase	Protein Coding	Q9Y697	57	GC20M035668	6.73650169372559	https://www.genecards.org/cgi-bin/carddisp.pl?gene=NFS1
KCNE1	Potassium Voltage-Gated Channel Subfamily E Regulatory Subunit 1	Protein Coding	P15382	57	GC21M034446	6.73420667648315	https://www.genecards.org/cgi-bin/carddisp.pl?gene=KCNE1
FOXF1	Forkhead Box F1	Protein Coding	Q12946	54	GC16P086510	6.72876119613647	https://www.genecards.org/cgi-bin/carddisp.pl?gene=FOXF1
ABCB1	ATP Binding Cassette Subfamily B Member 1	Protein Coding	P08183	64	GC07M087504	6.72599220275879	https://www.genecards.org/cgi-bin/carddisp.pl?gene=ABCB1
GPX4	Glutathione Peroxidase 4	Protein Coding	P36969	60	GC19P001103	6.71931791305542	https://www.genecards.org/cgi-bin/carddisp.pl?gene=GPX4
BGN	Biglycan	Protein Coding	P21810	57	GC0XP153494	6.71127605438232	https://www.genecards.org/cgi-bin/carddisp.pl?gene=BGN
ERCC5	ERCC Excision Repair 5, Endonuclease	Protein Coding	P28715	57	GC13P102845	6.70275211334229	https://www.genecards.org/cgi-bin/carddisp.pl?gene=ERCC5
SLC27A4	Solute Carrier Family 27 Member 4	Protein Coding	Q6P1M0	55	GC09P128340	6.68079233169556	https://www.genecards.org/cgi-bin/carddisp.pl?gene=SLC27A4
TNNT2	Troponin T2, Cardiac Type	Protein Coding	P45379	60	GC01M201359	6.6744556427002	https://www.genecards.org/cgi-bin/carddisp.pl?gene=TNNT2
GLI3	GLI Family Zinc Finger 3	Protein Coding	P10071	62	GC07M041960	6.65795421600342	https://www.genecards.org/cgi-bin/carddisp.pl?gene=GLI3
TOP2A	DNA Topoisomerase II Alpha	Protein Coding	P11388	63	GC17M040388	6.65337514877319	https://www.genecards.org/cgi-bin/carddisp.pl?gene=TOP2A
MLH1	MutL Homolog 1	Protein Coding	P40692	61	GC03P036993	6.65021896362305	https://www.genecards.org/cgi-bin/carddisp.pl?gene=MLH1
ITGB1	Integrin Subunit Beta 1	Protein Coding	P05556	63	GC10M037978	6.64875221252441	https://www.genecards.org/cgi-bin/carddisp.pl?gene=ITGB1
GNS	Glucosamine (N-Acetyl)-6-Sulfatase	Protein Coding	P15586	56	GC12M064713	6.63924837112427	https://www.genecards.org/cgi-bin/carddisp.pl?gene=GNS
LCK	LCK Proto-Oncogene, Src Family Tyrosine Kinase	Protein Coding	P06239	64	GC01P032251	6.63271188735962	https://www.genecards.org/cgi-bin/carddisp.pl?gene=LCK
ABCB11	ATP Binding Cassette Subfamily B Member 11	Protein Coding	O95342	58	GC02M168922	6.62641716003418	https://www.genecards.org/cgi-bin/carddisp.pl?gene=ABCB11
TSEN2	TRNA Splicing Endonuclease Subunit 2	Protein Coding	Q8NCE0	53	GC03P030233	6.62495756149292	https://www.genecards.org/cgi-bin/carddisp.pl?gene=TSEN2
NR2F2	Nuclear Receptor Subfamily 2 Group F Member 2	Protein Coding	P24468	60	GC15P096325	6.61659622192383	https://www.genecards.org/cgi-bin/carddisp.pl?gene=NR2F2
SUOX	Sulfite Oxidase	Protein Coding	P51687	57	GC12P087006	6.61448860168457	https://www.genecards.org/cgi-bin/carddisp.pl?gene=SUOX
MYL3	Myosin Light Chain 3	Protein Coding	P08590	58	GC03M046836	6.61062002182007	https://www.genecards.org/cgi-bin/carddisp.pl?gene=MYL3
FANCL	FA Complementation Group L	Protein Coding	Q9NW38	59	GC02M058127	6.60679292678833	https://www.genecards.org/cgi-bin/carddisp.pl?gene=FANCL
FA2H	Fatty Acid 2-Hydroxylase	Protein Coding	Q7L5A8	57	GC16M074712	6.59940576553345	https://www.genecards.org/cgi-bin/carddisp.pl?gene=FA2H
ABCB4	ATP Binding Cassette Subfamily B Member 4	Protein Coding	P21439	59	GC07M087365	6.59531784057617	https://www.genecards.org/cgi-bin/carddisp.pl?gene=ABCB4
LGI4	Leucine Rich Repeat LGI Family Member 4	Protein Coding	Q8N135	51	GC19M035124	6.58810710906982	https://www.genecards.org/cgi-bin/carddisp.pl?gene=LGI4
NAGLU	N-Acetyl-Alpha-Glucosaminidase	Protein Coding	P54802	57	GC17P175632	6.58384656906128	https://www.genecards.org/cgi-bin/carddisp.pl?gene=NAGLU
RPGRIP1L	RPGRIP1 Like	Protein Coding	Q68CZ1	52	GC16M057723	6.58112907409668	https://www.genecards.org/cgi-bin/carddisp.pl?gene=RPGRIP1L
CYBA	Cytochrome B-245 Alpha Chain	Protein Coding	P13498	58	GC16M088643	6.57411766052246	https://www.genecards.org/cgi-bin/carddisp.pl?gene=CYBA
VPS33B	VPS33B Late Endosome And Lysosome Associated	Protein Coding	Q9H267	53	GC15M090998	6.56975412368774	https://www.genecards.org/cgi-bin/carddisp.pl?gene=VPS33B
PTPRC	Protein Tyrosine Phosphatase Receptor Type C	Protein Coding	P08575	64	GC01P198607	6.56465768814087	https://www.genecards.org/cgi-bin/carddisp.pl?gene=PTPRC
STXBP2	Syntaxin Binding Protein 2	Protein Coding	Q15833	57	GC19P170770	6.56123304367065	https://www.genecards.org/cgi-bin/carddisp.pl?gene=STXBP2
ASAH1	N-Acylsphingosine Amidohydrolase 1	Protein Coding	Q13510	62	GC08M018055	6.55842876434326	https://www.genecards.org/cgi-bin/carddisp.pl?gene=ASAH1
UNC13D	Unc-13 Homolog D	Protein Coding	Q70J99	55	GC17M075827	6.55239868164063	https://www.genecards.org/cgi-bin/carddisp.pl?gene=UNC13D
OFD1	OFD1 Centriole And Centriolar Satellite Protein	Protein Coding	O75665	54	GC0XP013714	6.54958391189575	https://www.genecards.org/cgi-bin/carddisp.pl?gene=OFD1
TTC7A	Tetratricopeptide Repeat Domain 7A	Protein Coding	Q9ULT0	49	GC02P046932	6.54687690734863	https://www.genecards.org/cgi-bin/carddisp.pl?gene=TTC7A
ATP6V1E1	ATPase H+ Transporting V1 Subunit E1	Protein Coding	P36543	58	GC22M017592	6.5427942276001	https://www.genecards.org/cgi-bin/carddisp.pl?gene=ATP6V1E1
CASP5	Caspase 5	Protein Coding	P51878	57	GC11M146826	6.53822231292725	https://www.genecards.org/cgi-bin/carddisp.pl?gene=CASP5
HPD	4-Hydroxyphenylpyruvate Dioxygenase	Protein Coding	P32754	58	GC12M121839	6.53740119934082	https://www.genecards.org/cgi-bin/carddisp.pl?gene=HPD
LAMA4	Laminin Subunit Alpha 4	Protein Coding	Q16363	56	GC06M115952	6.53541326522827	https://www.genecards.org/cgi-bin/carddisp.pl?gene=LAMA4
LMNB1	Lamin B1	Protein Coding	P20700	58	GC05P126776	6.53148078918457	https://www.genecards.org/cgi-bin/carddisp.pl?gene=LMNB1
KCNJ2	Potassium Inwardly Rectifying Channel Subfamily J Member 2	Protein Coding	P63252	61	GC17P070168	6.52755737304688	https://www.genecards.org/cgi-bin/carddisp.pl?gene=KCNJ2
CTSF	Cathepsin F	Protein Coding	Q9UBX1	61	GC11M146243	6.52252674102783	https://www.genecards.org/cgi-bin/carddisp.pl?gene=CTSF
BDNF-AS	BDNF Antisense RNA	RNA Gene		30	GC11P027466	6.52222633361816	https://www.genecards.org/cgi-bin/carddisp.pl?gene=BDNF-AS
CD3D	CD3 Delta Subunit Of T-Cell Receptor Complex	Protein Coding	P04234	58	GC11M147019	6.51987886428833	https://www.genecards.org/cgi-bin/carddisp.pl?gene=CD3D
MESP2	Mesoderm Posterior BHLH Transcription Factor 2	Protein Coding	Q0VG99	45	GC15P211454	6.51986265182495	https://www.genecards.org/cgi-bin/carddisp.pl?gene=MESP2
KCNJ1	Potassium Inwardly Rectifying Channel Subfamily J Member 1	Protein Coding	P48048	60	GC11M147217	6.5127387046814	https://www.genecards.org/cgi-bin/carddisp.pl?gene=KCNJ1
ABCD1	ATP Binding Cassette Subfamily D Member 1	Protein Coding	P33897	58	GC0XP153724	6.5090913772583	https://www.genecards.org/cgi-bin/carddisp.pl?gene=ABCD1
ABCC8	ATP Binding Cassette Subfamily C Member 8	Protein Coding	Q09428	58	GC11M017392	6.50733852386475	https://www.genecards.org/cgi-bin/carddisp.pl?gene=ABCC8
CD4	CD4 Molecule	Protein Coding	P01730	63	GC12P006786	6.50413370132446	https://www.genecards.org/cgi-bin/carddisp.pl?gene=CD4
COX5A	Cytochrome C Oxidase Subunit 5A	Protein Coding	P20674	57	GC15M074919	6.49609565734863	https://www.genecards.org/cgi-bin/carddisp.pl?gene=COX5A
PDHB	Pyruvate Dehydrogenase E1 Subunit Beta	Protein Coding	P11177	59	GC03M058522	6.48723125457764	https://www.genecards.org/cgi-bin/carddisp.pl?gene=PDHB
PRDM5	PR/SET Domain 5	Protein Coding	Q9NQX1	47	GC04M121565	6.48692846298218	https://www.genecards.org/cgi-bin/carddisp.pl?gene=PRDM5
HCN4	Hyperpolarization Activated Cyclic Nucleotide Gated Potassium Channel 4	Protein Coding	Q9Y3Q4	59	GC15M073319	6.48010969161987	https://www.genecards.org/cgi-bin/carddisp.pl?gene=HCN4
BMP4	Bone Morphogenetic Protein 4	Protein Coding	P12644	61	GC14M053949	6.47359561920166	https://www.genecards.org/cgi-bin/carddisp.pl?gene=BMP4
BTD	Biotinidase	Protein Coding	P43251	57	GC03P030327	6.47296285629272	https://www.genecards.org/cgi-bin/carddisp.pl?gene=BTD
PDHX	Pyruvate Dehydrogenase Complex Component X	Protein Coding	O00330	58	GC11P034894	6.4603328704834	https://www.genecards.org/cgi-bin/carddisp.pl?gene=PDHX
RAG1	Recombination Activating 1	Protein Coding	P15918	55	GC11P036554	6.45993804931641	https://www.genecards.org/cgi-bin/carddisp.pl?gene=RAG1
PIK3CA	Phosphatidylinositol-4,5-Bisphosphate 3-Kinase Catalytic Subunit Alpha	Protein Coding	P42336	64	GC03P179148	6.45988464355469	https://www.genecards.org/cgi-bin/carddisp.pl?gene=PIK3CA
BAG3	BAG Cochaperone 3	Protein Coding	O95817	55	GC10P135309	6.45612955093384	https://www.genecards.org/cgi-bin/carddisp.pl?gene=BAG3
NUP88	Nucleoporin 88	Protein Coding	Q99567	49	GC17M103666	6.45041227340698	https://www.genecards.org/cgi-bin/carddisp.pl?gene=NUP88
BCKDHB	Branched Chain Keto Acid Dehydrogenase E1 Subunit Beta	Protein Coding	P21953	56	GC06P080106	6.4470067024231	https://www.genecards.org/cgi-bin/carddisp.pl?gene=BCKDHB
BBS7	Bardet-Biedl Syndrome 7	Protein Coding	Q8IWZ6	50	GC04M121824	6.44307231903076	https://www.genecards.org/cgi-bin/carddisp.pl?gene=BBS7
LRP2	LDL Receptor Related Protein 2	Protein Coding	P98164	61	GC02M169127	6.43526220321655	https://www.genecards.org/cgi-bin/carddisp.pl?gene=LRP2
KCNA5	Potassium Voltage-Gated Channel Subfamily A Member 5	Protein Coding	P22460	58	GC12P005043	6.43410491943359	https://www.genecards.org/cgi-bin/carddisp.pl?gene=KCNA5
SLMAP	Sarcolemma Associated Protein	Protein Coding	Q14BN4	51	GC03P069496	6.43238162994385	https://www.genecards.org/cgi-bin/carddisp.pl?gene=SLMAP
SLC39A4	Solute Carrier Family 39 Member 4	Protein Coding	Q6P5W5	54	GC08M144409	6.42789936065674	https://www.genecards.org/cgi-bin/carddisp.pl?gene=SLC39A4
PYCR1	Pyrroline-5-Carboxylate Reductase 1	Protein Coding	P32322	57	GC17M081932	6.42486667633057	https://www.genecards.org/cgi-bin/carddisp.pl?gene=PYCR1
XPC	XPC Complex Subunit, DNA Damage Recognition And Repair Factor	Protein Coding	Q01831	58	GC03M029834	6.42347717285156	https://www.genecards.org/cgi-bin/carddisp.pl?gene=XPC
CTC1	CST Telomere Replication Complex Component 1	Protein Coding	Q2NKJ3	47	GC17M103792	6.42301464080811	https://www.genecards.org/cgi-bin/carddisp.pl?gene=CTC1
CTSB	Cathepsin B	Protein Coding	P07858	63	GC08M011842	6.42113399505615	https://www.genecards.org/cgi-bin/carddisp.pl?gene=CTSB
ACAT1	Acetyl-CoA Acetyltransferase 1	Protein Coding	P24752	63	GC11P131407	6.42053413391113	https://www.genecards.org/cgi-bin/carddisp.pl?gene=ACAT1
HEXB	Hexosaminidase Subunit Beta	Protein Coding	P07686	60	GC05P074640	6.41315078735352	https://www.genecards.org/cgi-bin/carddisp.pl?gene=HEXB
MAGEL2	MAGE Family Member L2	Protein Coding	Q9UJ55	48	GC15M023643	6.41269493103027	https://www.genecards.org/cgi-bin/carddisp.pl?gene=MAGEL2
BIRC5	Baculoviral IAP Repeat Containing 5	Protein Coding	O15392	58	GC17P078214	6.41229343414307	https://www.genecards.org/cgi-bin/carddisp.pl?gene=BIRC5
MMUT	Methylmalonyl-CoA Mutase	Protein Coding	P22033	58	GC06M049430	6.39702558517456	https://www.genecards.org/cgi-bin/carddisp.pl?gene=MMUT
EDA	Ectodysplasin A	Protein Coding	Q92838	53	GC0XP069618	6.3952202796936	https://www.genecards.org/cgi-bin/carddisp.pl?gene=EDA
VIPAS39	VPS33B Interacting Protein, Apical-Basolateral Polarity Regulator, Spe-39 Homolog	Protein Coding	Q9H9C1	47	GC14M077426	6.39305877685547	https://www.genecards.org/cgi-bin/carddisp.pl?gene=VIPAS39
SEPSECS	Sep (O-Phosphoserine) TRNA:Sec (Selenocysteine) TRNA Synthase	Protein Coding	Q9HD40	54	GC04M025121	6.39201927185059	https://www.genecards.org/cgi-bin/carddisp.pl?gene=SEPSECS
NEXN	Nexilin F-Actin Binding Protein	Protein Coding	Q0ZGT2	52	GC01P096146	6.39030027389526	https://www.genecards.org/cgi-bin/carddisp.pl?gene=NEXN
STAG2	STAG2 Cohesin Complex Component	Protein Coding	Q8N3U4	57	GC0XP123960	6.38684701919556	https://www.genecards.org/cgi-bin/carddisp.pl?gene=STAG2
PIGA	Phosphatidylinositol Glycan Anchor Biosynthesis Class A	Protein Coding	P37287	55	GC0XM015319	6.38402462005615	https://www.genecards.org/cgi-bin/carddisp.pl?gene=PIGA
CORO1A	Coronin 1A	Protein Coding	P31146	55	GC16P136782	6.37689447402954	https://www.genecards.org/cgi-bin/carddisp.pl?gene=CORO1A
FGF23	Fibroblast Growth Factor 23	Protein Coding	Q9GZV9	57	GC12M004368	6.36978816986084	https://www.genecards.org/cgi-bin/carddisp.pl?gene=FGF23
USH1C	USH1 Protein Network Component Harmonin	Protein Coding	Q9Y6N9	52	GC11M018565	6.3665189743042	https://www.genecards.org/cgi-bin/carddisp.pl?gene=USH1C
RARS1	Arginyl-TRNA Synthetase 1	Protein Coding	P54136	56	GC05P168487	6.36250448226929	https://www.genecards.org/cgi-bin/carddisp.pl?gene=RARS1
PPP1CB	Protein Phosphatase 1 Catalytic Subunit Beta	Protein Coding	P62140	58	GC02P030836	6.35860586166382	https://www.genecards.org/cgi-bin/carddisp.pl?gene=PPP1CB
BBS10	Bardet-Biedl Syndrome 10	Protein Coding	Q8TAM1	51	GC12M076344	6.35628318786621	https://www.genecards.org/cgi-bin/carddisp.pl?gene=BBS10
SOS1	SOS Ras/Rac Guanine Nucleotide Exchange Factor 1	Protein Coding	Q07889	64	GC02M039517	6.35204792022705	https://www.genecards.org/cgi-bin/carddisp.pl?gene=SOS1
AGXT	Alanine--Glyoxylate Aminotransferase	Protein Coding	P21549	58	GC02P240868	6.34492444992065	https://www.genecards.org/cgi-bin/carddisp.pl?gene=AGXT
OCRL	OCRL Inositol Polyphosphate-5-Phosphatase	Protein Coding	Q01968	57	GC0XP129539	6.34400939941406	https://www.genecards.org/cgi-bin/carddisp.pl?gene=OCRL
WAS	WASP Actin Nucleation Promoting Factor	Protein Coding	P42768	61	GC0XP048676	6.34263849258423	https://www.genecards.org/cgi-bin/carddisp.pl?gene=WAS
MMAB	Metabolism Of Cobalamin Associated B	Protein Coding	Q96EY8	55	GC12M109553	6.33675670623779	https://www.genecards.org/cgi-bin/carddisp.pl?gene=MMAB
MMACHC	Metabolism Of Cobalamin Associated C	Protein Coding	Q9Y4U1	55	GC01P045500	6.33641195297241	https://www.genecards.org/cgi-bin/carddisp.pl?gene=MMACHC
PRKG1	Protein Kinase CGMP-Dependent 1	Protein Coding	Q13976	63	GC10P054744	6.32725191116333	https://www.genecards.org/cgi-bin/carddisp.pl?gene=PRKG1
TPP1	Tripeptidyl Peptidase 1	Protein Coding	O14773	58	GC11M016821	6.32118368148804	https://www.genecards.org/cgi-bin/carddisp.pl?gene=TPP1
USH1G	USH1 Protein Network Component Sans	Protein Coding	Q495M9	50	GC17M074916	6.31639432907104	https://www.genecards.org/cgi-bin/carddisp.pl?gene=USH1G
PNPO	Pyridoxamine 5''-Phosphate Oxidase	Protein Coding	Q9NVS9	58	GC17P047941	6.31523704528809	https://www.genecards.org/cgi-bin/carddisp.pl?gene=PNPO
PORCN	Porcupine O-Acyltransferase	Protein Coding	Q9H237	54	GC0XP062517	6.31056785583496	https://www.genecards.org/cgi-bin/carddisp.pl?gene=PORCN
TYMP	Thymidine Phosphorylase	Protein Coding	P19971	60	GC22M050525	6.3089427947998	https://www.genecards.org/cgi-bin/carddisp.pl?gene=TYMP
RARB	Retinoic Acid Receptor Beta	Protein Coding	P10826	62	GC03P030591	6.30753803253174	https://www.genecards.org/cgi-bin/carddisp.pl?gene=RARB
PTS	6-Pyruvoyltetrahydropterin Synthase	Protein Coding	Q03393	58	GC11P112226	6.30048847198486	https://www.genecards.org/cgi-bin/carddisp.pl?gene=PTS
ASL	Argininosuccinate Lyase	Protein Coding	P04424	57	GC07P066075	6.29582548141479	https://www.genecards.org/cgi-bin/carddisp.pl?gene=ASL
TRDN	Triadin	Protein Coding	Q13061	52	GC06M123198	6.29462289810181	https://www.genecards.org/cgi-bin/carddisp.pl?gene=TRDN
ACOX1	Acyl-CoA Oxidase 1	Protein Coding	Q15067	57	GC17M075941	6.29225730895996	https://www.genecards.org/cgi-bin/carddisp.pl?gene=ACOX1
ARL6	ARF Like GTPase 6	Protein Coding	Q9H0F7	51	GC03P097764	6.29149389266968	https://www.genecards.org/cgi-bin/carddisp.pl?gene=ARL6
MYL2	Myosin Light Chain 2	Protein Coding	P10916	61	GC12M112203	6.28850126266479	https://www.genecards.org/cgi-bin/carddisp.pl?gene=MYL2
ARG1	Arginase 1	Protein Coding	P05089	61	GC06P200733	6.28690528869629	https://www.genecards.org/cgi-bin/carddisp.pl?gene=ARG1
RARA	Retinoic Acid Receptor Alpha	Protein Coding	P10276	63	GC17P040309	6.27095937728882	https://www.genecards.org/cgi-bin/carddisp.pl?gene=RARA
PTHLH	Parathyroid Hormone Like Hormone	Protein Coding	P12272	57	GC12M039271	6.26810598373413	https://www.genecards.org/cgi-bin/carddisp.pl?gene=PTHLH
SCN3B	Sodium Voltage-Gated Channel Beta Subunit 3	Protein Coding	Q9NY72	56	GC11M123629	6.25633573532104	https://www.genecards.org/cgi-bin/carddisp.pl?gene=SCN3B
SPG11	SPG11 Vesicle Trafficking Associated, Spatacsin	Protein Coding	Q96JI7	51	GC15M169708	6.25489521026611	https://www.genecards.org/cgi-bin/carddisp.pl?gene=SPG11
DES	Desmin	Protein Coding	P17661	60	GC02P220864	6.25393867492676	https://www.genecards.org/cgi-bin/carddisp.pl?gene=DES
GSS	Glutathione Synthetase	Protein Coding	P48637	59	GC20M034928	6.24562454223633	https://www.genecards.org/cgi-bin/carddisp.pl?gene=GSS
EZH2	Enhancer Of Zeste 2 Polycomb Repressive Complex 2 Subunit	Protein Coding	Q15910	66	GC07M148807	6.24333143234253	https://www.genecards.org/cgi-bin/carddisp.pl?gene=EZH2
LIFR	LIF Receptor Subunit Alpha	Protein Coding	P42702	59	GC05M039274	6.24229764938354	https://www.genecards.org/cgi-bin/carddisp.pl?gene=LIFR
SELENON	Selenoprotein N	Protein Coding	Q9NZV5	50	GC01P025800	6.24061298370361	https://www.genecards.org/cgi-bin/carddisp.pl?gene=SELENON
FAM111A	FAM111 Trypsin Like Peptidase A	Protein Coding	Q96PZ2	48	GC11P059142	6.24036073684692	https://www.genecards.org/cgi-bin/carddisp.pl?gene=FAM111A
MRE11	MRE11 Double Strand Break Repair Nuclease	Protein Coding	P49959	61	GC11M146721	6.23965549468994	https://www.genecards.org/cgi-bin/carddisp.pl?gene=MRE11
TBX4	T-Box Transcription Factor 4	Protein Coding	P57082	51	GC17P061451	6.23691511154175	https://www.genecards.org/cgi-bin/carddisp.pl?gene=TBX4
FREM1	FRAS1 Related Extracellular Matrix 1	Protein Coding	Q5H8C1	52	GC09M014734	6.23337745666504	https://www.genecards.org/cgi-bin/carddisp.pl?gene=FREM1
SMC1A	Structural Maintenance Of Chromosomes 1A	Protein Coding	Q14683	60	GC0XM053374	6.22584104537964	https://www.genecards.org/cgi-bin/carddisp.pl?gene=SMC1A
MED17	Mediator Complex Subunit 17	Protein Coding	Q9NVC6	51	GC11P093784	6.22464561462402	https://www.genecards.org/cgi-bin/carddisp.pl?gene=MED17
PGR	Progesterone Receptor	Protein Coding	P06401	62	GC11M146772	6.2227144241333	https://www.genecards.org/cgi-bin/carddisp.pl?gene=PGR
GPHN	Gephyrin	Protein Coding	Q9NQX3	61	GC14P066507	6.22233152389526	https://www.genecards.org/cgi-bin/carddisp.pl?gene=GPHN
CLN3	CLN3 Lysosomal/Endosomal Transmembrane Protein, Battenin	Protein Coding	Q13286	55	GC16M028466	6.22160243988037	https://www.genecards.org/cgi-bin/carddisp.pl?gene=CLN3
TSEN34	TRNA Splicing Endonuclease Subunit 34	Protein Coding	Q9BSV6	49	GC19P179988	6.21681118011475	https://www.genecards.org/cgi-bin/carddisp.pl?gene=TSEN34
OXA1L	OXA1L Mitochondrial Inner Membrane Insertase	Protein Coding	Q15070	51	GC14P022766	6.21171236038208	https://www.genecards.org/cgi-bin/carddisp.pl?gene=OXA1L
CHMP1A	Charged Multivesicular Body Protein 1A	Protein Coding	Q9HD42	51	GC16M089644	6.20322751998901	https://www.genecards.org/cgi-bin/carddisp.pl?gene=CHMP1A
DSG2	Desmoglein 2	Protein Coding	Q14126	56	GC18P031498	6.19462919235229	https://www.genecards.org/cgi-bin/carddisp.pl?gene=DSG2
ITGA6	Integrin Subunit Alpha 6	Protein Coding	P23229	61	GC02P172246	6.19282913208008	https://www.genecards.org/cgi-bin/carddisp.pl?gene=ITGA6
MYH11	Myosin Heavy Chain 11	Protein Coding	P35749	58	GC16M055700	6.18643808364868	https://www.genecards.org/cgi-bin/carddisp.pl?gene=MYH11
PCNA	Proliferating Cell Nuclear Antigen	Protein Coding	P12004	63	GC20M005114	6.18374633789063	https://www.genecards.org/cgi-bin/carddisp.pl?gene=PCNA
ESCO2	Establishment Of Sister Chromatid Cohesion N-Acetyltransferase 2	Protein Coding	Q56NI9	51	GC08P027771	6.18232727050781	https://www.genecards.org/cgi-bin/carddisp.pl?gene=ESCO2
BBS9	Bardet-Biedl Syndrome 9	Protein Coding	Q3SYG4	52	GC07P038187	6.18039274215698	https://www.genecards.org/cgi-bin/carddisp.pl?gene=BBS9
INPPL1	Inositol Polyphosphate Phosphatase Like 1	Protein Coding	O15357	60	GC11P072223	6.17921924591064	https://www.genecards.org/cgi-bin/carddisp.pl?gene=INPPL1
NIPAL4	NIPA Like Domain Containing 4	Protein Coding	Q0D2K0	50	GC05P157460	6.17739057540894	https://www.genecards.org/cgi-bin/carddisp.pl?gene=NIPAL4
CD247	CD247 Molecule	Protein Coding	P20963	61	GC01M167425	6.14791917800903	https://www.genecards.org/cgi-bin/carddisp.pl?gene=CD247
FASLG	Fas Ligand	Protein Coding	P48023	60	GC01P172659	6.14455413818359	https://www.genecards.org/cgi-bin/carddisp.pl?gene=FASLG
B3GAT3	Beta-1,3-Glucuronyltransferase 3	Protein Coding	O94766	57	GC11M146060	6.12662887573242	https://www.genecards.org/cgi-bin/carddisp.pl?gene=B3GAT3
BGLAP	Bone Gamma-Carboxyglutamate Protein	Protein Coding	P02818	52	GC01P156242	6.12255334854126	https://www.genecards.org/cgi-bin/carddisp.pl?gene=BGLAP
GAMT	Guanidinoacetate N-Methyltransferase	Protein Coding	Q14353	59	GC19M001397	6.12066555023193	https://www.genecards.org/cgi-bin/carddisp.pl?gene=GAMT
SGSH	N-Sulfoglucosamine Sulfohydrolase	Protein Coding	P51688	60	GC17M105728	6.11955547332764	https://www.genecards.org/cgi-bin/carddisp.pl?gene=SGSH
HSD17B10	Hydroxysteroid 17-Beta Dehydrogenase 10	Protein Coding	Q99714	59	GC0XM053431	6.10975551605225	https://www.genecards.org/cgi-bin/carddisp.pl?gene=HSD17B10
HSPA5	Heat Shock Protein Family A (Hsp70) Member 5	Protein Coding	P11021	61	GC09M125234	6.10565662384033	https://www.genecards.org/cgi-bin/carddisp.pl?gene=HSPA5
PCCB	Propionyl-CoA Carboxylase Subunit Beta	Protein Coding	P05166	59	GC03P136250	6.10420703887939	https://www.genecards.org/cgi-bin/carddisp.pl?gene=PCCB
MAN2B1	Mannosidase Alpha Class 2B Member 1	Protein Coding	O00754	56	GC19M115746	6.08680295944214	https://www.genecards.org/cgi-bin/carddisp.pl?gene=MAN2B1
SREBF2	Sterol Regulatory Element Binding Transcription Factor 2	Protein Coding	Q12772	55	GC22P041833	6.06881380081177	https://www.genecards.org/cgi-bin/carddisp.pl?gene=SREBF2
TGM1	Transglutaminase 1	Protein Coding	P22735	57	GC14M024249	6.06622505187988	https://www.genecards.org/cgi-bin/carddisp.pl?gene=TGM1
HCCS	Holocytochrome C Synthase	Protein Coding	P53701	54	GC0XP011111	6.05240726470947	https://www.genecards.org/cgi-bin/carddisp.pl?gene=HCCS
CDK12	Cyclin Dependent Kinase 12	Protein Coding	Q9NYV4	58	GC17P039461	6.04680490493774	https://www.genecards.org/cgi-bin/carddisp.pl?gene=CDK12
MYO7A	Myosin VIIA	Protein Coding	Q13402	55	GC11P077128	6.03270387649536	https://www.genecards.org/cgi-bin/carddisp.pl?gene=MYO7A
EIF2B5	Eukaryotic Translation Initiation Factor 2B Subunit Epsilon	Protein Coding	Q13144	54	GC03P184135	6.03266191482544	https://www.genecards.org/cgi-bin/carddisp.pl?gene=EIF2B5
SNTA1	Syntrophin Alpha 1	Protein Coding	Q13424	58	GC20M033407	6.03186655044556	https://www.genecards.org/cgi-bin/carddisp.pl?gene=SNTA1
NUP214	Nucleoporin 214	Protein Coding	P35658	55	GC09P161051	6.02684688568115	https://www.genecards.org/cgi-bin/carddisp.pl?gene=NUP214
CWC27	CWC27 Spliceosome Associated Cyclophilin	Protein Coding	Q6UX04	51	GC05P064770	6.02658128738403	https://www.genecards.org/cgi-bin/carddisp.pl?gene=CWC27
IL2RG	Interleukin 2 Receptor Subunit Gamma	Protein Coding	P31785	60	GC0XM071149	6.02595043182373	https://www.genecards.org/cgi-bin/carddisp.pl?gene=IL2RG
GSK3B	Glycogen Synthase Kinase 3 Beta	Protein Coding	P49841	64	GC03M119821	6.02367830276489	https://www.genecards.org/cgi-bin/carddisp.pl?gene=GSK3B
IFNG	Interferon Gamma	Protein Coding	P01579	63	GC12M068154	6.02113437652588	https://www.genecards.org/cgi-bin/carddisp.pl?gene=IFNG
RPGR	Retinitis Pigmentosa GTPase Regulator	Protein Coding	Q92834	53	GC0XM038269	6.01392078399658	https://www.genecards.org/cgi-bin/carddisp.pl?gene=RPGR
CAPN3	Calpain 3	Protein Coding	P20807	60	GC15P042359	6.00927591323853	https://www.genecards.org/cgi-bin/carddisp.pl?gene=CAPN3
FGFR1	Fibroblast Growth Factor Receptor 1	Protein Coding	P11362	67	GC08M038400	5.99689197540283	https://www.genecards.org/cgi-bin/carddisp.pl?gene=FGFR1
PCDH15	Protocadherin Related 15	Protein Coding	Q96QU1	54	GC10M053802	5.99235010147095	https://www.genecards.org/cgi-bin/carddisp.pl?gene=PCDH15
MSH6	MutS Homolog 6	Protein Coding	P52701	61	GC02P047695	5.99155426025391	https://www.genecards.org/cgi-bin/carddisp.pl?gene=MSH6
CYP2A6	Cytochrome P450 Family 2 Subfamily A Member 6	Protein Coding	P11509	59	GC19M040843	5.99005270004272	https://www.genecards.org/cgi-bin/carddisp.pl?gene=CYP2A6
DOCK8	Dedicator Of Cytokinesis 8	Protein Coding	Q8NF50	58	GC09P000414	5.98970985412598	https://www.genecards.org/cgi-bin/carddisp.pl?gene=DOCK8
MEFV	MEFV Innate Immunity Regulator, Pyrin	Protein Coding	O15553	55	GC16M055281	5.9888858795166	https://www.genecards.org/cgi-bin/carddisp.pl?gene=MEFV
EIF2B4	Eukaryotic Translation Initiation Factor 2B Subunit Delta	Protein Coding	Q9UI10	55	GC02M029406	5.98749732971191	https://www.genecards.org/cgi-bin/carddisp.pl?gene=EIF2B4
FLVCR2	FLVCR Choline And Putative Heme Transporter 2	Protein Coding	Q9UPI3	51	GC14P075578	5.98485326766968	https://www.genecards.org/cgi-bin/carddisp.pl?gene=FLVCR2
SAMHD1	SAM And HD Domain Containing Deoxynucleoside Triphosphate Triphosphohydrolase 1	Protein Coding	Q9Y3Z3	54	GC20M038220	5.9819483757019	https://www.genecards.org/cgi-bin/carddisp.pl?gene=SAMHD1
RRAS	RAS Related	Protein Coding	P10301	54	GC19M049635	5.97989845275879	https://www.genecards.org/cgi-bin/carddisp.pl?gene=RRAS
ACHE	Acetylcholinesterase (Yt Blood Group)	Protein Coding	P22303	60	GC07M100889	5.97442722320557	https://www.genecards.org/cgi-bin/carddisp.pl?gene=ACHE
AARS2	Alanyl-TRNA Synthetase 2, Mitochondrial	Protein Coding	Q5JTZ9	55	GC06M115216	5.97095108032227	https://www.genecards.org/cgi-bin/carddisp.pl?gene=AARS2
ASPA	Aspartoacylase	Protein Coding	P45381	56	GC17P003472	5.96438360214233	https://www.genecards.org/cgi-bin/carddisp.pl?gene=ASPA
CASQ2	Calsequestrin 2	Protein Coding	O14958	57	GC01M115700	5.96433162689209	https://www.genecards.org/cgi-bin/carddisp.pl?gene=CASQ2
MYOT	Myotilin	Protein Coding	Q9UBF9	51	GC05P137867	5.96075010299683	https://www.genecards.org/cgi-bin/carddisp.pl?gene=MYOT
ARSB	Arylsulfatase B	Protein Coding	P15848	59	GC05M078777	5.96000623703003	https://www.genecards.org/cgi-bin/carddisp.pl?gene=ARSB
ALG12	ALG12 Alpha-1,6-Mannosyltransferase	Protein Coding	Q9BV10	49	GC22M049859	5.95968818664551	https://www.genecards.org/cgi-bin/carddisp.pl?gene=ALG12
LTBP4	Latent Transforming Growth Factor Beta Binding Protein 4	Protein Coding	Q8N2S1	54	GC19P040592	5.95607948303223	https://www.genecards.org/cgi-bin/carddisp.pl?gene=LTBP4
PIGN	Phosphatidylinositol Glycan Anchor Biosynthesis Class N	Protein Coding	O95427	52	GC18M061905	5.95542430877686	https://www.genecards.org/cgi-bin/carddisp.pl?gene=PIGN
SOS2	SOS Ras/Rho Guanine Nucleotide Exchange Factor 2	Protein Coding	Q07890	57	GC14M050117	5.95501136779785	https://www.genecards.org/cgi-bin/carddisp.pl?gene=SOS2
RASA2	RAS P21 Protein Activator 2	Protein Coding	Q15283	51	GC03P145350	5.95404815673828	https://www.genecards.org/cgi-bin/carddisp.pl?gene=RASA2
IFIH1	Interferon Induced With Helicase C Domain 1	Protein Coding	Q9BYX4	60	GC02M162267	5.95058584213257	https://www.genecards.org/cgi-bin/carddisp.pl?gene=IFIH1
RAD51C	RAD51 Paralog C	Protein Coding	O43502	57	GC17P058692	5.93667936325073	https://www.genecards.org/cgi-bin/carddisp.pl?gene=RAD51C
SCN10A	Sodium Voltage-Gated Channel Alpha Subunit 10	Protein Coding	Q9Y5Y9	59	GC03M038924	5.93203687667847	https://www.genecards.org/cgi-bin/carddisp.pl?gene=SCN10A
CACNA2D1	Calcium Voltage-Gated Channel Auxiliary Subunit Alpha2delta 1	Protein Coding	P54289	59	GC07M081946	5.93095922470093	https://www.genecards.org/cgi-bin/carddisp.pl?gene=CACNA2D1
KCNE2	Potassium Voltage-Gated Channel Subfamily E Regulatory Subunit 2	Protein Coding	Q9Y6J6	54	GC21P034344	5.93074035644531	https://www.genecards.org/cgi-bin/carddisp.pl?gene=KCNE2
ACTC1	Actin Alpha Cardiac Muscle 1	Protein Coding	P68032	57	GC15M034790	5.93070507049561	https://www.genecards.org/cgi-bin/carddisp.pl?gene=ACTC1
USP8	Ubiquitin Specific Peptidase 8	Protein Coding	P40818	61	GC15P050424	5.93051719665527	https://www.genecards.org/cgi-bin/carddisp.pl?gene=USP8
CTF1	Cardiotrophin 1	Protein Coding	Q16619	51	GC16P136837	5.92757844924927	https://www.genecards.org/cgi-bin/carddisp.pl?gene=CTF1
IDH1	Isocitrate Dehydrogenase (NADP(+)) 1	Protein Coding	O75874	65	GC02M208236	5.92734336853027	https://www.genecards.org/cgi-bin/carddisp.pl?gene=IDH1
DNAJC19	DnaJ Heat Shock Protein Family (Hsp40) Member C19	Protein Coding	Q96DA6	52	GC03M180983	5.92143249511719	https://www.genecards.org/cgi-bin/carddisp.pl?gene=DNAJC19
COX4I1	Cytochrome C Oxidase Subunit 4I1	Protein Coding	P13073	58	GC16P085798	5.91900062561035	https://www.genecards.org/cgi-bin/carddisp.pl?gene=COX4I1
CYP4F22	Cytochrome P450 Family 4 Subfamily F Member 22	Protein Coding	Q6NT55	47	GC19P015508	5.91685104370117	https://www.genecards.org/cgi-bin/carddisp.pl?gene=CYP4F22
PANK2	Pantothenate Kinase 2	Protein Coding	Q9BZ23	57	GC20P012422	5.91354274749756	https://www.genecards.org/cgi-bin/carddisp.pl?gene=PANK2
ATP13A2	ATPase Cation Transporting 13A2	Protein Coding	Q9NQ11	56	GC01M016985	5.91219663619995	https://www.genecards.org/cgi-bin/carddisp.pl?gene=ATP13A2
TBX20	T-Box Transcription Factor 20	Protein Coding	Q9UMR3	51	GC07M035237	5.91218	https://www.genecards.org/cgi-bin/carddisp.pl?gene=TBX20
SLC25A19	Solute Carrier Family 25 Member 19	Protein Coding	Q9HC21	55	GC17M105603	5.91155	https://www.genecards.org/cgi-bin/carddisp.pl?gene=SLC25A19
SIRT6	Sirtuin 6	Protein Coding	Q8N6T7	57	GC19M004174	5.91132402420044	https://www.genecards.org/cgi-bin/carddisp.pl?gene=SIRT6
PYGL	Glycogen Phosphorylase L	Protein Coding	P06737	58	GC14M050857	5.90925979614258	https://www.genecards.org/cgi-bin/carddisp.pl?gene=PYGL
IL2	Interleukin 2	Protein Coding	P60568	58	GC04M122451	5.90910816192627	https://www.genecards.org/cgi-bin/carddisp.pl?gene=IL2
DTL	Denticleless E3 Ubiquitin Protein Ligase Adapter	Protein Coding	Q9NZJ0	49	GC01P212035	5.90491008758545	https://www.genecards.org/cgi-bin/carddisp.pl?gene=DTL
NDUFA9	NADH:Ubiquinone Oxidoreductase Subunit A9	Protein Coding	Q16795	54	GC12P004649	5.9018292427063	https://www.genecards.org/cgi-bin/carddisp.pl?gene=NDUFA9
AGPS	Alkylglycerone Phosphate Synthase	Protein Coding	O00116	55	GC02P177392	5.8989052772522	https://www.genecards.org/cgi-bin/carddisp.pl?gene=AGPS
MOCS1	Molybdenum Cofactor Synthesis 1	Protein Coding	Q9NZB8	53	GC06M039899	5.89210367202759	https://www.genecards.org/cgi-bin/carddisp.pl?gene=MOCS1
MCCC2	Methylcrotonyl-CoA Carboxylase Subunit 2	Protein Coding	Q9HCC0	55	GC05P084667	5.88076543807983	https://www.genecards.org/cgi-bin/carddisp.pl?gene=MCCC2
CCR5	C-C Motif Chemokine Receptor 5	Protein Coding	P51681	59	GC03P069070	5.8737096786499	https://www.genecards.org/cgi-bin/carddisp.pl?gene=CCR5
CALM2	Calmodulin 2	Protein Coding	P0DP24	55	GC02M047160	5.87326145172119	https://www.genecards.org/cgi-bin/carddisp.pl?gene=CALM2
TOPBP1	DNA Topoisomerase II Binding Protein 1	Protein Coding	Q92547	54	GC03M133600	5.86933183670044	https://www.genecards.org/cgi-bin/carddisp.pl?gene=TOPBP1
CPS1	Carbamoyl-Phosphate Synthase 1	Protein Coding	P31327	60	GC02P210477	5.86874675750732	https://www.genecards.org/cgi-bin/carddisp.pl?gene=CPS1
FLT3	Fms Related Receptor Tyrosine Kinase 3	Protein Coding	P36888	66	GC13M028003	5.86835289001465	https://www.genecards.org/cgi-bin/carddisp.pl?gene=FLT3
CD274	CD274 Molecule	Protein Coding	Q9NZQ7	58	GC09P005450	5.86662101745605	https://www.genecards.org/cgi-bin/carddisp.pl?gene=CD274
PGGHG	Protein-Glucosylgalactosylhydroxylysine Glucosidase	Protein Coding	Q32M88	48	GC11P024699	5.86357164382935	https://www.genecards.org/cgi-bin/carddisp.pl?gene=PGGHG
ICAM1	Intercellular Adhesion Molecule 1	Protein Coding	P05362	62	GC19P170923	5.86302471160889	https://www.genecards.org/cgi-bin/carddisp.pl?gene=ICAM1
NIPBL	NIPBL Cohesin Loading Factor	Protein Coding	Q6KC79	54	GC05P036876	5.85888957977295	https://www.genecards.org/cgi-bin/carddisp.pl?gene=NIPBL
GMPPB	GDP-Mannose Pyrophosphorylase B	Protein Coding	Q9Y5P6	55	GC03M049716	5.85563659667969	https://www.genecards.org/cgi-bin/carddisp.pl?gene=GMPPB
VPS13B	Vacuolar Protein Sorting 13 Homolog B	Protein Coding	Q7Z7G8	51	GC08P099216	5.85535478591919	https://www.genecards.org/cgi-bin/carddisp.pl?gene=VPS13B
SMARCA2	SWI/SNF Related BAF Chromatin Remodeling Complex Subunit ATPase 2	Protein Coding	P51531	63	GC09P001980	5.85098075866699	https://www.genecards.org/cgi-bin/carddisp.pl?gene=SMARCA2
MTRR	5-Methyltetrahydrofolate-Homocysteine Methyltransferase Reductase	Protein Coding	Q9UBK8	56	GC05P008377	5.84684371948242	https://www.genecards.org/cgi-bin/carddisp.pl?gene=MTRR
STX11	Syntaxin 11	Protein Coding	O75558	53	GC06P201099	5.84661722183228	https://www.genecards.org/cgi-bin/carddisp.pl?gene=STX11
HDAC1	Histone Deacetylase 1	Protein Coding	Q13547	64	GC01P093620	5.83798122406006	https://www.genecards.org/cgi-bin/carddisp.pl?gene=HDAC1
CACNB2	Calcium Voltage-Gated Channel Auxiliary Subunit Beta 2	Protein Coding	Q08289	58	GC10P018141	5.83672094345093	https://www.genecards.org/cgi-bin/carddisp.pl?gene=CACNB2
NPHP1	Nephrocystin 1	Protein Coding	O15259	54	GC02M110122	5.83485460281372	https://www.genecards.org/cgi-bin/carddisp.pl?gene=NPHP1
PUS1	Pseudouridine Synthase 1	Protein Coding	Q9Y606	55	GC12P131929	5.82855272293091	https://www.genecards.org/cgi-bin/carddisp.pl?gene=PUS1
LDLRAP1	Low Density Lipoprotein Receptor Adaptor Protein 1	Protein Coding	Q5SW96	52	GC01P025543	5.81800746917725	https://www.genecards.org/cgi-bin/carddisp.pl?gene=LDLRAP1
TNNC1	Troponin C1, Slow Skeletal And Cardiac Type	Protein Coding	P63316	54	GC03M055434	5.81530380249023	https://www.genecards.org/cgi-bin/carddisp.pl?gene=TNNC1
ABCG8	ATP Binding Cassette Subfamily G Member 8	Protein Coding	Q9H221	54	GC02P046036	5.80958223342896	https://www.genecards.org/cgi-bin/carddisp.pl?gene=ABCG8
CALM3	Calmodulin 3	Protein Coding	P0DP25	54	GC19P046601	5.80018424987793	https://www.genecards.org/cgi-bin/carddisp.pl?gene=CALM3
CPLANE1	Ciliogenesis And Planar Polarity Effector Complex Subunit 1	Protein Coding	Q9H799	45	GC05M039228	5.79868221282959	https://www.genecards.org/cgi-bin/carddisp.pl?gene=CPLANE1
HJV	Hemojuvelin BMP Co-Receptor	Protein Coding	Q6ZVN8	55	GC01M169326	5.79508686065674	https://www.genecards.org/cgi-bin/carddisp.pl?gene=HJV
OAT	Ornithine Aminotransferase	Protein Coding	P04181	60	GC10M124397	5.7948431968689	https://www.genecards.org/cgi-bin/carddisp.pl?gene=OAT
RIPK1	Receptor Interacting Serine/Threonine Kinase 1	Protein Coding	Q13546	63	GC06P020581	5.79289770126343	https://www.genecards.org/cgi-bin/carddisp.pl?gene=RIPK1
NPHS1	NPHS1 Adhesion Molecule, Nephrin	Protein Coding	O60500	60	GC19M035825	5.78913497924805	https://www.genecards.org/cgi-bin/carddisp.pl?gene=NPHS1
XRCC6	X-Ray Repair Cross Complementing 6	Protein Coding	P12956	58	GC22P102758	5.78901386260986	https://www.genecards.org/cgi-bin/carddisp.pl?gene=XRCC6
AK2	Adenylate Kinase 2	Protein Coding	P54819	58	GC01M033007	5.76803970336914	https://www.genecards.org/cgi-bin/carddisp.pl?gene=AK2
DBT	Dihydrolipoamide Branched Chain Transacylase E2	Protein Coding	P11182	55	GC01M100186	5.74660778045654	https://www.genecards.org/cgi-bin/carddisp.pl?gene=DBT
HPS1	HPS1 Biogenesis Of Lysosomal Organelles Complex 3 Subunit 1	Protein Coding	Q92902	52	GC10M098410	5.74660778045654	https://www.genecards.org/cgi-bin/carddisp.pl?gene=HPS1
LYST	Lysosomal Trafficking Regulator	Protein Coding	Q99698	49	GC01M235661	5.74660778045654	https://www.genecards.org/cgi-bin/carddisp.pl?gene=LYST
RDH12	Retinol Dehydrogenase 12	Protein Coding	Q96NR8	55	GC14P067701	5.74355220794678	https://www.genecards.org/cgi-bin/carddisp.pl?gene=RDH12
FN1	Fibronectin 1	Protein Coding	P02751	63	GC02M215360	5.73873996734619	https://www.genecards.org/cgi-bin/carddisp.pl?gene=FN1
AKAP9	A-Kinase Anchoring Protein 9	Protein Coding	Q99996	53	GC07P091940	5.73655605316162	https://www.genecards.org/cgi-bin/carddisp.pl?gene=AKAP9
PGM1	Phosphoglucomutase 1	Protein Coding	P36871	60	GC01P063593	5.73576068878174	https://www.genecards.org/cgi-bin/carddisp.pl?gene=PGM1
TRPV1	Transient Receptor Potential Cation Channel Subfamily V Member 1	Protein Coding	Q8NER1	61	GC17M003565	5.73344993591309	https://www.genecards.org/cgi-bin/carddisp.pl?gene=TRPV1
NDUFAF4	NADH:Ubiquinone Oxidoreductase Complex Assembly Factor 4	Protein Coding	Q9P032	54	GC06M096889	5.72931671142578	https://www.genecards.org/cgi-bin/carddisp.pl?gene=NDUFAF4
MRAS	Muscle RAS Oncogene Homolog	Protein Coding	O14807	56	GC03P138347	5.72104454040527	https://www.genecards.org/cgi-bin/carddisp.pl?gene=MRAS
ADGRV1	Adhesion G Protein-Coupled Receptor V1	Protein Coding	Q8WXG9	52	GC05P090529	5.72043895721436	https://www.genecards.org/cgi-bin/carddisp.pl?gene=ADGRV1
ALPK3	Alpha Kinase 3	Protein Coding	Q96L96	47	GC15P211342	5.72033834457397	https://www.genecards.org/cgi-bin/carddisp.pl?gene=ALPK3
SCN4B	Sodium Voltage-Gated Channel Beta Subunit 4	Protein Coding	Q8IWT1	55	GC11M147005	5.70554828643799	https://www.genecards.org/cgi-bin/carddisp.pl?gene=SCN4B
PNPLA1	Patatin Like Domain 1, Omega-Hydroxyceramide Transacylase	Protein Coding	Q8N8W4	47	GC06P199651	5.70533418655396	https://www.genecards.org/cgi-bin/carddisp.pl?gene=PNPLA1
AHI1	Abelson Helper Integration Site 1	Protein Coding	Q8N157	52	GC06M135283	5.70497989654541	https://www.genecards.org/cgi-bin/carddisp.pl?gene=AHI1
RUNX2	RUNX Family Transcription Factor 2	Protein Coding	Q13950	60	GC06P199724	5.69972324371338	https://www.genecards.org/cgi-bin/carddisp.pl?gene=RUNX2
APOA5	Apolipoprotein A5	Protein Coding	Q6Q788	55	GC11M116789	5.69430685043335	https://www.genecards.org/cgi-bin/carddisp.pl?gene=APOA5
MVK	Mevalonate Kinase	Protein Coding	Q03426	60	GC12P109573	5.68741798400879	https://www.genecards.org/cgi-bin/carddisp.pl?gene=MVK
FOXH1	Forkhead Box H1	Protein Coding	O75593	52	GC08M144473	5.68574476242065	https://www.genecards.org/cgi-bin/carddisp.pl?gene=FOXH1
SPG21	SPG21 Abhydrolase Domain Containing, Maspardin	Protein Coding	Q9NZD8	49	GC15M064963	5.68574476242065	https://www.genecards.org/cgi-bin/carddisp.pl?gene=SPG21
MOCS2	Molybdenum Cofactor Synthesis 2	Protein Coding	O96033	54	GC05M053095	5.67881202697754	https://www.genecards.org/cgi-bin/carddisp.pl?gene=MOCS2
XIAP	X-Linked Inhibitor Of Apoptosis	Protein Coding	P98170	63	GC0XP123859	5.67873001098633	https://www.genecards.org/cgi-bin/carddisp.pl?gene=XIAP
KCNJ8	Potassium Inwardly Rectifying Channel Subfamily J Member 8	Protein Coding	Q15842	55	GC12M021764	5.6786150932312	https://www.genecards.org/cgi-bin/carddisp.pl?gene=KCNJ8
SIRT1	Sirtuin 1	Protein Coding	Q96EB6	62	GC10P067884	5.67570209503174	https://www.genecards.org/cgi-bin/carddisp.pl?gene=SIRT1
CCND1	Cyclin D1	Protein Coding	P24385	65	GC11P069641	5.66761589050293	https://www.genecards.org/cgi-bin/carddisp.pl?gene=CCND1
RAD50	RAD50 Double Strand Break Repair Protein	Protein Coding	Q92878	62	GC05P132556	5.66487169265747	https://www.genecards.org/cgi-bin/carddisp.pl?gene=RAD50
HMGCR	3-Hydroxy-3-Methylglutaryl-CoA Reductase	Protein Coding	P04035	60	GC05P075336	5.66393661499023	https://www.genecards.org/cgi-bin/carddisp.pl?gene=HMGCR
MYH6	Myosin Heavy Chain 6	Protein Coding	P13533	58	GC14M023381	5.66336011886597	https://www.genecards.org/cgi-bin/carddisp.pl?gene=MYH6
ESR2	Estrogen Receptor 2	Protein Coding	Q92731	61	GC14M064084	5.65721702575684	https://www.genecards.org/cgi-bin/carddisp.pl?gene=ESR2
PRDM16	PR/SET Domain 16	Protein Coding	Q9HAZ2	58	GC01P091511	5.65574407577515	https://www.genecards.org/cgi-bin/carddisp.pl?gene=PRDM16
VLDLR	Very Low Density Lipoprotein Receptor	Protein Coding	P98155	61	GC09P002611	5.65291261672974	https://www.genecards.org/cgi-bin/carddisp.pl?gene=VLDLR
PCBD1	Pterin-4 Alpha-Carbinolamine Dehydratase 1	Protein Coding	P61457	57	GC10M070882	5.6517915725708	https://www.genecards.org/cgi-bin/carddisp.pl?gene=PCBD1
PPM1D	Protein Phosphatase, Mg2+/Mn2+ Dependent 1D	Protein Coding	O15297	60	GC17P176068	5.6503381729126	https://www.genecards.org/cgi-bin/carddisp.pl?gene=PPM1D
COL17A1	Collagen Type XVII Alpha 1 Chain	Protein Coding	Q9UMD9	57	GC10M104405	5.63832521438599	https://www.genecards.org/cgi-bin/carddisp.pl?gene=COL17A1
KRT10	Keratin 10	Protein Coding	P13645	55	GC17M040818	5.63696098327637	https://www.genecards.org/cgi-bin/carddisp.pl?gene=KRT10
CD8A	CD8 Subunit Alpha	Protein Coding	P01732	60	GC02M086784	5.62755918502808	https://www.genecards.org/cgi-bin/carddisp.pl?gene=CD8A
GATM	Glycine Amidinotransferase	Protein Coding	P50440	58	GC15M045361	5.62622976303101	https://www.genecards.org/cgi-bin/carddisp.pl?gene=GATM
RP2	RP2 Activator Of ARL3 GTPase	Protein Coding	O75695	52	GC0XP046836	5.62460517883301	https://www.genecards.org/cgi-bin/carddisp.pl?gene=RP2
OTOF	Otoferlin	Protein Coding	Q9HC10	50	GC02M027055	5.62460517883301	https://www.genecards.org/cgi-bin/carddisp.pl?gene=OTOF
ACE	Angiotensin I Converting Enzyme	Protein Coding	P12821	64	GC17P063477	5.61959505081177	https://www.genecards.org/cgi-bin/carddisp.pl?gene=ACE
ERCC1	ERCC Excision Repair 1, Endonuclease Non-Catalytic Subunit	Protein Coding	P07992	58	GC19M116421	5.61941337585449	https://www.genecards.org/cgi-bin/carddisp.pl?gene=ERCC1
LDHA	Lactate Dehydrogenase A	Protein Coding	P00338	63	GC11P018394	5.61504173278809	https://www.genecards.org/cgi-bin/carddisp.pl?gene=LDHA
F3	Coagulation Factor III, Tissue Factor	Protein Coding	P13726	58	GC01M095143	5.61278438568115	https://www.genecards.org/cgi-bin/carddisp.pl?gene=F3
LRAT	Lecithin Retinol Acyltransferase	Protein Coding	O95237	56	GC04P154626	5.61210012435913	https://www.genecards.org/cgi-bin/carddisp.pl?gene=LRAT
MAK	Male Germ Cell Associated Kinase	Protein Coding	P20794	54	GC06M010762	5.61210012435913	https://www.genecards.org/cgi-bin/carddisp.pl?gene=MAK
POMC	Proopiomelanocortin	Protein Coding	P01189	61	GC02M025160	5.60628414154053	https://www.genecards.org/cgi-bin/carddisp.pl?gene=POMC
TRP-AGG2-5	TRNA-Pro (Anticodon AGG) 2-5	RNA Gene		18	GC14M029544	5.60484504699707	https://www.genecards.org/cgi-bin/carddisp.pl?gene=TRP-AGG2-5
WDR19	WD Repeat Domain 19	Protein Coding	Q8NEZ3	50	GC04P040613	5.60434055328369	https://www.genecards.org/cgi-bin/carddisp.pl?gene=WDR19
HMOX1	Heme Oxygenase 1	Protein Coding	P09601	64	GC22P035380	5.60242462158203	https://www.genecards.org/cgi-bin/carddisp.pl?gene=HMOX1
SLC25A13	Solute Carrier Family 25 Member 13	Protein Coding	Q9UJS0	58	GC07M096120	5.59954404830933	https://www.genecards.org/cgi-bin/carddisp.pl?gene=SLC25A13
HAX1	HCLS1 Associated Protein X-1	Protein Coding	O00165	54	GC01P183668	5.59954404830933	https://www.genecards.org/cgi-bin/carddisp.pl?gene=HAX1
PIGO	Phosphatidylinositol Glycan Anchor Biosynthesis Class O	Protein Coding	Q8TEQ8	52	GC09M036514	5.5954794883728	https://www.genecards.org/cgi-bin/carddisp.pl?gene=PIGO
AMPD2	Adenosine Monophosphate Deaminase 2	Protein Coding	Q01433	58	GC01P109616	5.58573532104492	https://www.genecards.org/cgi-bin/carddisp.pl?gene=AMPD2
AGPAT2	1-Acylglycerol-3-Phosphate O-Acyltransferase 2	Protein Coding	O15120	55	GC09M136673	5.58573532104492	https://www.genecards.org/cgi-bin/carddisp.pl?gene=AGPAT2
ATP6V1B1	ATPase H+ Transporting V1 Subunit B1	Protein Coding	P15313	55	GC02P070935	5.58573532104492	https://www.genecards.org/cgi-bin/carddisp.pl?gene=ATP6V1B1
SLC12A1	Solute Carrier Family 12 Member 1	Protein Coding	Q13621	60	GC15P210564	5.58525323867798	https://www.genecards.org/cgi-bin/carddisp.pl?gene=SLC12A1
BSND	Barttin CLCNK Type Accessory Subunit Beta	Protein Coding	Q8WZ55	52	GC01P054998	5.58525323867798	https://www.genecards.org/cgi-bin/carddisp.pl?gene=BSND
TRPM4	Transient Receptor Potential Cation Channel Subfamily M Member 4	Protein Coding	Q8TD43	55	GC19P049157	5.5847749710083	https://www.genecards.org/cgi-bin/carddisp.pl?gene=TRPM4
EYA4	EYA Transcriptional Coactivator And Phosphatase 4	Protein Coding	O95677	54	GC06P133240	5.5847749710083	https://www.genecards.org/cgi-bin/carddisp.pl?gene=EYA4
GDF1	Growth Differentiation Factor 1	Protein Coding	P27539	48	GC19M115951	5.5847749710083	https://www.genecards.org/cgi-bin/carddisp.pl?gene=GDF1
TRPM8	Transient Receptor Potential Cation Channel Subfamily M Member 8	Protein Coding	Q7Z2W7	58	GC02P233917	5.58469486236572	https://www.genecards.org/cgi-bin/carddisp.pl?gene=TRPM8
CDK6	Cyclin Dependent Kinase 6	Protein Coding	Q00534	64	GC07M092604	5.58409404754639	https://www.genecards.org/cgi-bin/carddisp.pl?gene=CDK6
PDLIM3	PDZ And LIM Domain 3	Protein Coding	Q53GG5	49	GC04M185500	5.57893	https://www.genecards.org/cgi-bin/carddisp.pl?gene=PDLIM3
IVD	Isovaleryl-CoA Dehydrogenase	Protein Coding	P26440	56	GC15P040405	5.57419633865356	https://www.genecards.org/cgi-bin/carddisp.pl?gene=IVD
WTAP	WT1 Associated Protein	Protein Coding	Q15007	50	GC06P201516	5.56870651245117	https://www.genecards.org/cgi-bin/carddisp.pl?gene=WTAP
EP300	EP300 Lysine Acetyltransferase	Protein Coding	Q09472	65	GC22P041091	5.56416606903076	https://www.genecards.org/cgi-bin/carddisp.pl?gene=EP300
NR1H2	Nuclear Receptor Subfamily 1 Group H Member 2	Protein Coding	P55055	59	GC19P050329	5.56382369995117	https://www.genecards.org/cgi-bin/carddisp.pl?gene=NR1H2
JAK3	Janus Kinase 3	Protein Coding	P52333	64	GC19M017824	5.55420684814453	https://www.genecards.org/cgi-bin/carddisp.pl?gene=JAK3
USH2A	Usherin	Protein Coding	O75445	48	GC01M215622	5.54910659790039	https://www.genecards.org/cgi-bin/carddisp.pl?gene=USH2A
NLRP3	NLR Family Pyrin Domain Containing 3	Protein Coding	Q96P20	61	GC01P247741	5.54579496383667	https://www.genecards.org/cgi-bin/carddisp.pl?gene=NLRP3
SLTM	SAFB Like Transcription Modulator	Protein Coding	Q9NWH9	43	GC15M058879	5.53975105285645	https://www.genecards.org/cgi-bin/carddisp.pl?gene=SLTM
CNGA1	Cyclic Nucleotide Gated Channel Subunit Alpha 1	Protein Coding	P29973	55	GC04M047935	5.5346794128418	https://www.genecards.org/cgi-bin/carddisp.pl?gene=CNGA1
SPATA7	Spermatogenesis Associated 7	Protein Coding	Q9P0W8	48	GC14P088384	5.5346794128418	https://www.genecards.org/cgi-bin/carddisp.pl?gene=SPATA7
EYS	EGF-Like Photoreceptor Maintenance Factor	Protein Coding	Q5T1H1	45	GC06M063719	5.5346794128418	https://www.genecards.org/cgi-bin/carddisp.pl?gene=EYS
NXF1	Nuclear RNA Export Factor 1	Protein Coding	Q9UBU9	52	GC11M146072	5.53072786331177	https://www.genecards.org/cgi-bin/carddisp.pl?gene=NXF1
GNPAT	Glyceronephosphate O-Acyltransferase	Protein Coding	O15228	57	GC01P231241	5.5232105255127	https://www.genecards.org/cgi-bin/carddisp.pl?gene=GNPAT
MYOZ2	Myozenin 2	Protein Coding	Q9NPC6	50	GC04P123282	5.5102367401123	https://www.genecards.org/cgi-bin/carddisp.pl?gene=MYOZ2
SACS	Sacsin Molecular Chaperone	Protein Coding	Q9NZJ4	49	GC13M023288	5.5102367401123	https://www.genecards.org/cgi-bin/carddisp.pl?gene=SACS
POLQ	DNA Polymerase Theta	Protein Coding	O75417	54	GC03M121431	5.50573539733887	https://www.genecards.org/cgi-bin/carddisp.pl?gene=POLQ
PRKCA	Protein Kinase C Alpha	Protein Coding	P17252	64	GC17P066302	5.50292158126831	https://www.genecards.org/cgi-bin/carddisp.pl?gene=PRKCA
CCNE1	Cyclin E1	Protein Coding	P24864	61	GC19P029811	5.49622821807861	https://www.genecards.org/cgi-bin/carddisp.pl?gene=CCNE1
ABCD4	ATP Binding Cassette Subfamily D Member 4	Protein Coding	O14678	53	GC14M074285	5.49189519882202	https://www.genecards.org/cgi-bin/carddisp.pl?gene=ABCD4
HPS5	HPS5 Biogenesis Of Lysosomal Organelles Complex 2 Subunit 2	Protein Coding	Q9UPZ3	51	GC11M018278	5.49189519882202	https://www.genecards.org/cgi-bin/carddisp.pl?gene=HPS5
CALR3	Calreticulin 3	Protein Coding	Q96L12	49	GC19M115877	5.49189519882202	https://www.genecards.org/cgi-bin/carddisp.pl?gene=CALR3
SP110	SP110 Nuclear Body Protein	Protein Coding	Q9HB58	49	GC02M230167	5.49189519882202	https://www.genecards.org/cgi-bin/carddisp.pl?gene=SP110
FMO3	Flavin Containing Dimethylaniline Monoxygenase 3	Protein Coding	P31513	57	GC01P184326	5.48443031311035	https://www.genecards.org/cgi-bin/carddisp.pl?gene=FMO3
ATP1B1	ATPase Na+/K+ Transporting Subunit Beta 1	Protein Coding	P05026	61	GC01P169105	5.47883796691895	https://www.genecards.org/cgi-bin/carddisp.pl?gene=ATP1B1
ANO5	Anoctamin 5	Protein Coding	Q75V66	50	GC11P025500	5.47627544403076	https://www.genecards.org/cgi-bin/carddisp.pl?gene=ANO5
CASP7	Caspase 7	Protein Coding	P55210	61	GC10P113679	5.46748447418213	https://www.genecards.org/cgi-bin/carddisp.pl?gene=CASP7
APC	APC Regulator Of Wnt Signaling Pathway	Protein Coding	P25054	61	GC05P112707	5.46152400970459	https://www.genecards.org/cgi-bin/carddisp.pl?gene=APC
PIGV	Phosphatidylinositol Glycan Anchor Biosynthesis Class V	Protein Coding	Q9NUD9	51	GC01P026787	5.4586124420166	https://www.genecards.org/cgi-bin/carddisp.pl?gene=PIGV
DCN	Decorin	Protein Coding	P07585	60	GC12M091140	5.45504379272461	https://www.genecards.org/cgi-bin/carddisp.pl?gene=DCN
L1CAM	L1 Cell Adhesion Molecule	Protein Coding	P32004	60	GC0XM153864	5.4504451751709	https://www.genecards.org/cgi-bin/carddisp.pl?gene=L1CAM
USP48	Ubiquitin Specific Peptidase 48	Protein Coding	Q86UV5	51	GC01M021678	5.44741535186768	https://www.genecards.org/cgi-bin/carddisp.pl?gene=USP48
STK4	Serine/Threonine Kinase 4	Protein Coding	Q13043	60	GC20P044966	5.44392967224121	https://www.genecards.org/cgi-bin/carddisp.pl?gene=STK4
HYAL1	Hyaluronidase 1	Protein Coding	Q12794	59	GC03M050299	5.44284439086914	https://www.genecards.org/cgi-bin/carddisp.pl?gene=HYAL1
CALCA	Calcitonin Related Polypeptide Alpha	Protein Coding	P06881	56	GC11M014966	5.43393039703369	https://www.genecards.org/cgi-bin/carddisp.pl?gene=CALCA
OPRM1	Opioid Receptor Mu 1	Protein Coding	P35372	61	GC06P201346	5.42754697799683	https://www.genecards.org/cgi-bin/carddisp.pl?gene=OPRM1
MUC1	Mucin 1, Cell Surface Associated	Protein Coding	P15941	61	GC01M155185	5.42503356933594	https://www.genecards.org/cgi-bin/carddisp.pl?gene=MUC1
FAS	Fas Cell Surface Death Receptor	Protein Coding	P25445	63	GC10P134457	5.42237377166748	https://www.genecards.org/cgi-bin/carddisp.pl?gene=FAS
CCN6	Cellular Communication Network Factor 6	Protein Coding	O95389	51	GC06P200458	5.42177724838257	https://www.genecards.org/cgi-bin/carddisp.pl?gene=CCN6
TUFM	Tu Translation Elongation Factor, Mitochondrial	Protein Coding	P49411	56	GC16M056211	5.41511011123657	https://www.genecards.org/cgi-bin/carddisp.pl?gene=TUFM
JAK2	Janus Kinase 2	Protein Coding	O60674	66	GC09P004985	5.41392755508423	https://www.genecards.org/cgi-bin/carddisp.pl?gene=JAK2
CNR1	Cannabinoid Receptor 1	Protein Coding	P21554	58	GC06M088139	5.39757537841797	https://www.genecards.org/cgi-bin/carddisp.pl?gene=CNR1
MCEE	Methylmalonyl-CoA Epimerase	Protein Coding	Q96PE7	51	GC02M071110	5.39637565612793	https://www.genecards.org/cgi-bin/carddisp.pl?gene=MCEE
SNCA	Synuclein Alpha	Protein Coding	P37840	64	GC04M089724	5.39385509490967	https://www.genecards.org/cgi-bin/carddisp.pl?gene=SNCA
SLC25A15	Solute Carrier Family 25 Member 15	Protein Coding	Q9Y619	57	GC13P040789	5.39185857772827	https://www.genecards.org/cgi-bin/carddisp.pl?gene=SLC25A15
GFAP	Glial Fibrillary Acidic Protein	Protein Coding	P14136	60	GC17M104866	5.38845252990723	https://www.genecards.org/cgi-bin/carddisp.pl?gene=GFAP
ABCC9	ATP Binding Cassette Subfamily C Member 9	Protein Coding	O60706	57	GC12M021797	5.38277816772461	https://www.genecards.org/cgi-bin/carddisp.pl?gene=ABCC9
CLP1	Cleavage Factor Polyribonucleotide Kinase Subunit 1	Protein Coding	Q92989	52	GC11P057648	5.38277816772461	https://www.genecards.org/cgi-bin/carddisp.pl?gene=CLP1
SOD2-OT1	SOD2 Overlapping Transcript 1	RNA Gene		19	GC06M159772	5.37517166137695	https://www.genecards.org/cgi-bin/carddisp.pl?gene=SOD2-OT1
BMP7	Bone Morphogenetic Protein 7	Protein Coding	P18075	60	GC20M057168	5.3746337890625	https://www.genecards.org/cgi-bin/carddisp.pl?gene=BMP7
RPS6KA3	Ribosomal Protein S6 Kinase A3	Protein Coding	P51812	65	GC0XM020149	5.36848592758179	https://www.genecards.org/cgi-bin/carddisp.pl?gene=RPS6KA3
DLD	Dihydrolipoamide Dehydrogenase	Protein Coding	P09622	62	GC07P115834	5.35600519180298	https://www.genecards.org/cgi-bin/carddisp.pl?gene=DLD
COL11A1	Collagen Type XI Alpha 1 Chain	Protein Coding	P12107	55	GC01M102876	5.34937715530396	https://www.genecards.org/cgi-bin/carddisp.pl?gene=COL11A1
FANCM	FA Complementation Group M	Protein Coding	Q8IYD8	54	GC14P045135	5.3474760055542	https://www.genecards.org/cgi-bin/carddisp.pl?gene=FANCM
GZMB	Granzyme B	Protein Coding	P10144	59	GC14M024630	5.34630680084229	https://www.genecards.org/cgi-bin/carddisp.pl?gene=GZMB
NUBPL	NUBP Iron-Sulfur Cluster Assembly Factor, Mitochondrial	Protein Coding	Q8TB37	51	GC14P031489	5.33746957778931	https://www.genecards.org/cgi-bin/carddisp.pl?gene=NUBPL
IL1A	Interleukin 1 Alpha	Protein Coding	P01583	58	GC02M112773	5.33689498901367	https://www.genecards.org/cgi-bin/carddisp.pl?gene=IL1A
ALOX12B	Arachidonate 12-Lipoxygenase, 12R Type	Protein Coding	O75342	55	GC17M103773	5.32316255569458	https://www.genecards.org/cgi-bin/carddisp.pl?gene=ALOX12B
ZC4H2	Zinc Finger C4H2-Type Containing	Protein Coding	Q9NQZ6	48	GC0XM064915	5.31591844558716	https://www.genecards.org/cgi-bin/carddisp.pl?gene=ZC4H2
TRIM63	Tripartite Motif Containing 63	Protein Coding	Q969Q1	53	GC01M041287	5.31478548049927	https://www.genecards.org/cgi-bin/carddisp.pl?gene=TRIM63
LHX3	LIM Homeobox 3	Protein Coding	Q9UBR4	54	GC09M136196	5.31060647964478	https://www.genecards.org/cgi-bin/carddisp.pl?gene=LHX3
ALG2	ALG2 Alpha-1,3/1,6-Mannosyltransferase	Protein Coding	Q9H553	53	GC09M099216	5.30235910415649	https://www.genecards.org/cgi-bin/carddisp.pl?gene=ALG2
SOX2	SRY-Box Transcription Factor 2	Protein Coding	P48431	58	GC03P181711	5.30100154876709	https://www.genecards.org/cgi-bin/carddisp.pl?gene=SOX2
CDK5	Cyclin Dependent Kinase 5	Protein Coding	Q00535	66	GC07M151053	5.29816055297852	https://www.genecards.org/cgi-bin/carddisp.pl?gene=CDK5
RET	Ret Proto-Oncogene	Protein Coding	P07949	67	GC10P054397	5.29730319976807	https://www.genecards.org/cgi-bin/carddisp.pl?gene=RET
NDUFS8	NADH:Ubiquinone Oxidoreductase Core Subunit S8	Protein Coding	O00217	56	GC11P068030	5.29648113250732	https://www.genecards.org/cgi-bin/carddisp.pl?gene=NDUFS8
TNFRSF11B	TNF Receptor Superfamily Member 11b	Protein Coding	O00300	59	GC08M118923	5.29611110687256	https://www.genecards.org/cgi-bin/carddisp.pl?gene=TNFRSF11B
MAPK8	Mitogen-Activated Protein Kinase 8	Protein Coding	P45983	63	GC10P048306	5.28871965408325	https://www.genecards.org/cgi-bin/carddisp.pl?gene=MAPK8
NONO	Non-POU Domain Containing Octamer Binding	Protein Coding	Q15233	57	GC0XP072481	5.28156995773315	https://www.genecards.org/cgi-bin/carddisp.pl?gene=NONO
SCO1	Synthesis Of Cytochrome C Oxidase 1	Protein Coding	O75880	57	GC17M010672	5.28043699264526	https://www.genecards.org/cgi-bin/carddisp.pl?gene=SCO1
PRPS1	Phosphoribosyl Pyrophosphate Synthetase 1	Protein Coding	P60891	58	GC0XP107628	5.28029346466064	https://www.genecards.org/cgi-bin/carddisp.pl?gene=PRPS1
PCCA	Propionyl-CoA Carboxylase Subunit Alpha	Protein Coding	P05165	60	GC13P100089	5.27996158599854	https://www.genecards.org/cgi-bin/carddisp.pl?gene=PCCA
MALT1	MALT1 Paracaspase	Protein Coding	Q9UDY8	58	GC18P058671	5.27996158599854	https://www.genecards.org/cgi-bin/carddisp.pl?gene=MALT1
NCF2	Neutrophil Cytosolic Factor 2	Protein Coding	P19878	60	GC01M187414	5.27873086929321	https://www.genecards.org/cgi-bin/carddisp.pl?gene=NCF2
NAGA	Alpha-N-Acetylgalactosaminidase	Protein Coding	P17050	57	GC22M042058	5.27873086929321	https://www.genecards.org/cgi-bin/carddisp.pl?gene=NAGA
MTHFD1	Methylenetetrahydrofolate Dehydrogenase, Cyclohydrolase And Formyltetrahydrofolate Synthetase 1	Protein Coding	P11586	58	GC14P064388	5.26379346847534	https://www.genecards.org/cgi-bin/carddisp.pl?gene=MTHFD1
NCF4	Neutrophil Cytosolic Factor 4	Protein Coding	Q15080	60	GC22P036860	5.2631254196167	https://www.genecards.org/cgi-bin/carddisp.pl?gene=NCF4
CLCN7	Chloride Voltage-Gated Channel 7	Protein Coding	P51798	57	GC16M001444	5.26081895828247	https://www.genecards.org/cgi-bin/carddisp.pl?gene=CLCN7
ANKRD1	Ankyrin Repeat Domain 1	Protein Coding	Q15327	52	GC10M090912	5.25941753387451	https://www.genecards.org/cgi-bin/carddisp.pl?gene=ANKRD1
RFX5	Regulatory Factor X5	Protein Coding	P48382	52	GC01M151340	5.25941753387451	https://www.genecards.org/cgi-bin/carddisp.pl?gene=RFX5
EDN3	Endothelin 3	Protein Coding	P14138	59	GC20P059300	5.25659465789795	https://www.genecards.org/cgi-bin/carddisp.pl?gene=EDN3
SLC26A4	Solute Carrier Family 26 Member 4	Protein Coding	O43511	55	GC07P107660	5.24309778213501	https://www.genecards.org/cgi-bin/carddisp.pl?gene=SLC26A4
DNMT3A	DNA Methyltransferase 3 Alpha	Protein Coding	Q9Y6K1	65	GC02M025228	5.24221420288086	https://www.genecards.org/cgi-bin/carddisp.pl?gene=DNMT3A
ADAR	Adenosine Deaminase RNA Specific	Protein Coding	P55265	60	GC01M169752	5.24117565155029	https://www.genecards.org/cgi-bin/carddisp.pl?gene=ADAR
YBX1	Y-Box Binding Protein 1	Protein Coding	P67809	54	GC01P042682	5.24100208282471	https://www.genecards.org/cgi-bin/carddisp.pl?gene=YBX1
TMEM165	Transmembrane Protein 165	Protein Coding	Q9HC07	50	GC04P055395	5.2390718460083	https://www.genecards.org/cgi-bin/carddisp.pl?gene=TMEM165
DHCR24	24-Dehydrocholesterol Reductase	Protein Coding	Q15392	57	GC01M054849	5.2388801574707	https://www.genecards.org/cgi-bin/carddisp.pl?gene=DHCR24
PLS3	Plastin 3	Protein Coding	P13797	54	GC0XP115560	5.23820352554321	https://www.genecards.org/cgi-bin/carddisp.pl?gene=PLS3
SGCA	Sarcoglycan Alpha	Protein Coding	Q16586	54	GC17P050164	5.23396730422974	https://www.genecards.org/cgi-bin/carddisp.pl?gene=SGCA
OBSL1	Obscurin Like Cytoskeletal Adaptor 1	Protein Coding	O75147	49	GC02M219659	5.23396730422974	https://www.genecards.org/cgi-bin/carddisp.pl?gene=OBSL1
CAT	Catalase	Protein Coding	P04040	63	GC11P034460	5.22957515716553	https://www.genecards.org/cgi-bin/carddisp.pl?gene=CAT
CALR	Calreticulin	Protein Coding	P27797	64	GC19P012938	5.22765922546387	https://www.genecards.org/cgi-bin/carddisp.pl?gene=CALR
AICDA	Activation Induced Cytidine Deaminase	Protein Coding	Q9GZX7	56	GC12M008602	5.22094535827637	https://www.genecards.org/cgi-bin/carddisp.pl?gene=AICDA
FARSB	Phenylalanyl-TRNA Synthetase Subunit Beta	Protein Coding	Q9NSD9	55	GC02M222570	5.22066307067871	https://www.genecards.org/cgi-bin/carddisp.pl?gene=FARSB
SCN1B	Sodium Voltage-Gated Channel Beta Subunit 1	Protein Coding	Q07699	57	GC19P035030	5.21998453140259	https://www.genecards.org/cgi-bin/carddisp.pl?gene=SCN1B
DST	Dystonin	Protein Coding	Q03001	55	GC06M056457	5.21989440917969	https://www.genecards.org/cgi-bin/carddisp.pl?gene=DST
FH	Fumarate Hydratase	Protein Coding	P07954	59	GC01M241499	5.2139892578125	https://www.genecards.org/cgi-bin/carddisp.pl?gene=FH
PGR-AS1	PGR Antisense RNA 1	RNA Gene		19	GC11P131251	5.21116971969604	https://www.genecards.org/cgi-bin/carddisp.pl?gene=PGR-AS1
SMN2	Survival Of Motor Neuron 2, Centromeric	Protein Coding	Q16637	51	GC05P070049	5.20902538299561	https://www.genecards.org/cgi-bin/carddisp.pl?gene=SMN2
SGCG	Sarcoglycan Gamma	Protein Coding	Q13326	55	GC13P023160	5.20444679260254	https://www.genecards.org/cgi-bin/carddisp.pl?gene=SGCG
AAAS	Aladin WD Repeat Nucleoporin	Protein Coding	Q9NRG9	51	GC12M053307	5.20444679260254	https://www.genecards.org/cgi-bin/carddisp.pl?gene=AAAS
RFXAP	Regulatory Factor X Associated Protein	Protein Coding	O00287	45	GC13P036819	5.20444679260254	https://www.genecards.org/cgi-bin/carddisp.pl?gene=RFXAP
TJP1	Tight Junction Protein 1	Protein Coding	Q07157	58	GC15M029699	5.1958646774292	https://www.genecards.org/cgi-bin/carddisp.pl?gene=TJP1
CDCA7	Cell Division Cycle Associated 7	Protein Coding	Q9BWT1	50	GC02P173354	5.19509744644165	https://www.genecards.org/cgi-bin/carddisp.pl?gene=CDCA7
PSAT1	Phosphoserine Aminotransferase 1	Protein Coding	Q9Y617	58	GC09P078297	5.18051242828369	https://www.genecards.org/cgi-bin/carddisp.pl?gene=PSAT1
FHL1	Four And A Half LIM Domains 1	Protein Coding	Q13642	58	GC0XP136146	5.16597461700439	https://www.genecards.org/cgi-bin/carddisp.pl?gene=FHL1
SPRED1	Sprouty Related EVH1 Domain Containing 1	Protein Coding	Q7Z699	54	GC15P038252	5.16597461700439	https://www.genecards.org/cgi-bin/carddisp.pl?gene=SPRED1
MMAA	Metabolism Of Cobalamin Associated A	Protein Coding	Q8IVH4	51	GC04P145669	5.16597461700439	https://www.genecards.org/cgi-bin/carddisp.pl?gene=MMAA
VPS45	Vacuolar Protein Sorting 45 Homolog	Protein Coding	Q9NRW7	51	GC01P183397	5.16597461700439	https://www.genecards.org/cgi-bin/carddisp.pl?gene=VPS45
C19orf12	Chromosome 19 Open Reading Frame 12	Protein Coding	Q9NSK7	47	GC19M116117	5.16597461700439	https://www.genecards.org/cgi-bin/carddisp.pl?gene=C19orf12
SCN2B	Sodium Voltage-Gated Channel Beta Subunit 2	Protein Coding	O60939	57	GC11M147008	5.16557693481445	https://www.genecards.org/cgi-bin/carddisp.pl?gene=SCN2B
KCNE5	Potassium Voltage-Gated Channel Subfamily E Regulatory Subunit 5	Protein Coding	Q9UJ90	45	GC0XM109623	5.16557693481445	https://www.genecards.org/cgi-bin/carddisp.pl?gene=KCNE5
MEN1	Menin 1	Protein Coding	O00255	58	GC11M064803	5.16482305526733	https://www.genecards.org/cgi-bin/carddisp.pl?gene=MEN1
LEMD3	LEM Domain Containing 3	Protein Coding	Q9Y2U8	51	GC12P065169	5.16452503204346	https://www.genecards.org/cgi-bin/carddisp.pl?gene=LEMD3
IFNA1	Interferon Alpha 1	Protein Coding	P01562	51	GC09P022195	5.16443347930908	https://www.genecards.org/cgi-bin/carddisp.pl?gene=IFNA1
JUN	Jun Proto-Oncogene, AP-1 Transcription Factor Subunit	Protein Coding	P05412	63	GC01M058780	5.15862512588501	https://www.genecards.org/cgi-bin/carddisp.pl?gene=JUN
TRE-TTC3-1	TRNA-Glu (Anticodon TTC) 3-1	RNA Gene		16	GC01P092347	5.15790510177612	https://www.genecards.org/cgi-bin/carddisp.pl?gene=TRE-TTC3-1
RPE65	Retinoid Isomerohydrolase RPE65	Protein Coding	Q16518	57	GC01M068428	5.15021800994873	https://www.genecards.org/cgi-bin/carddisp.pl?gene=RPE65
APP	Amyloid Beta Precursor Protein	Protein Coding	P05067	63	GC21M025880	5.14646196365356	https://www.genecards.org/cgi-bin/carddisp.pl?gene=APP
KANSL1	KAT8 Regulatory NSL Complex Subunit 1	Protein Coding	Q7Z3B3	51	GC17M104919	5.14510869979858	https://www.genecards.org/cgi-bin/carddisp.pl?gene=KANSL1
MOGS	Mannosyl-Oligosaccharide Glucosidase	Protein Coding	Q13724	56	GC02M074461	5.14468479156494	https://www.genecards.org/cgi-bin/carddisp.pl?gene=MOGS
ENO3	Enolase 3	Protein Coding	P13929	60	GC17P004948	5.14265823364258	https://www.genecards.org/cgi-bin/carddisp.pl?gene=ENO3
SMC3	Structural Maintenance Of Chromosomes 3	Protein Coding	Q9UQE7	60	GC10P110567	5.13765430450439	https://www.genecards.org/cgi-bin/carddisp.pl?gene=SMC3
SLC6A8	Solute Carrier Family 6 Member 8	Protein Coding	P48029	58	GC0XP155446	5.12806558609009	https://www.genecards.org/cgi-bin/carddisp.pl?gene=SLC6A8
TTPA	Alpha Tocopherol Transfer Protein	Protein Coding	P49638	54	GC08M063048	5.12806558609009	https://www.genecards.org/cgi-bin/carddisp.pl?gene=TTPA
GRHPR	Glyoxylate And Hydroxypyruvate Reductase	Protein Coding	Q9UBQ7	58	GC09P085610	5.12710475921631	https://www.genecards.org/cgi-bin/carddisp.pl?gene=GRHPR
SGCD	Sarcoglycan Delta	Protein Coding	Q92629	57	GC05P162858	5.12710475921631	https://www.genecards.org/cgi-bin/carddisp.pl?gene=SGCD
TCAP	Titin-Cap	Protein Coding	O15273	53	GC17P175536	5.12710475921631	https://www.genecards.org/cgi-bin/carddisp.pl?gene=TCAP
NOS1AP	Nitric Oxide Synthase 1 Adaptor Protein	Protein Coding	O75052	51	GC01P162069	5.12710475921631	https://www.genecards.org/cgi-bin/carddisp.pl?gene=NOS1AP
NDUFA13	NADH:Ubiquinone Oxidoreductase Subunit A13	Protein Coding	Q9P0J0	55	GC19P019515	5.11641693115234	https://www.genecards.org/cgi-bin/carddisp.pl?gene=NDUFA13
NDUFS1	NADH:Ubiquinone Oxidoreductase Core Subunit S1	Protein Coding	P28331	57	GC02M206114	5.1087794303894	https://www.genecards.org/cgi-bin/carddisp.pl?gene=NDUFS1
NDUFS2	NADH:Ubiquinone Oxidoreductase Core Subunit S2	Protein Coding	O75306	56	GC01P161197	5.10533094406128	https://www.genecards.org/cgi-bin/carddisp.pl?gene=NDUFS2
RLBP1	Retinaldehyde Binding Protein 1	Protein Coding	P12271	57	GC15M089209	5.10292100906372	https://www.genecards.org/cgi-bin/carddisp.pl?gene=RLBP1
KCND2	Potassium Voltage-Gated Channel Subfamily D Member 2	Protein Coding	Q9NZV8	56	GC07P120273	5.10292100906372	https://www.genecards.org/cgi-bin/carddisp.pl?gene=KCND2
TK1	Thymidine Kinase 1	Protein Coding	P04183	57	GC17M105684	5.10158920288086	https://www.genecards.org/cgi-bin/carddisp.pl?gene=TK1
PARP2	Poly(ADP-Ribose) Polymerase 2	Protein Coding	Q9UGN5	58	GC14P020343	5.09918022155762	https://www.genecards.org/cgi-bin/carddisp.pl?gene=PARP2
THOC2	THO Complex Subunit 2	Protein Coding	Q8NI27	51	GC0XM123600	5.0969386100769	https://www.genecards.org/cgi-bin/carddisp.pl?gene=THOC2
IL18	Interleukin 18	Protein Coding	Q14116	56	GC11M112143	5.08763456344604	https://www.genecards.org/cgi-bin/carddisp.pl?gene=IL18
NUP93	Nucleoporin 93	Protein Coding	Q8N1F7	50	GC16P137371	5.08428239822388	https://www.genecards.org/cgi-bin/carddisp.pl?gene=NUP93
FOXN1	Forkhead Box N1	Protein Coding	O15353	52	GC17P028506	5.07309484481812	https://www.genecards.org/cgi-bin/carddisp.pl?gene=FOXN1
LOXHD1	Lipoxygenase Homology PLAT Domains 1	Protein Coding	Q8IVV2	45	GC18M046476	5.07309484481812	https://www.genecards.org/cgi-bin/carddisp.pl?gene=LOXHD1
CLU	Clusterin	Protein Coding	P10909	60	GC08M027596	5.07308101654053	https://www.genecards.org/cgi-bin/carddisp.pl?gene=CLU
PHB1	Prohibitin 1	Protein Coding	P35232	58	GC17M105099	5.06668472290039	https://www.genecards.org/cgi-bin/carddisp.pl?gene=PHB1
CACNA1S	Calcium Voltage-Gated Channel Subunit Alpha1 S	Protein Coding	Q13698	61	GC01M201008	5.06523561477661	https://www.genecards.org/cgi-bin/carddisp.pl?gene=CACNA1S
BCL2L11	BCL2 Like 11	Protein Coding	O43521	57	GC02P111119	5.05842113494873	https://www.genecards.org/cgi-bin/carddisp.pl?gene=BCL2L11
HDAC8	Histone Deacetylase 8	Protein Coding	Q9BY41	60	GC0XM072329	5.05571031570435	https://www.genecards.org/cgi-bin/carddisp.pl?gene=HDAC8
TRIM28	Tripartite Motif Containing 28	Protein Coding	Q13263	57	GC19P172425	5.05354499816895	https://www.genecards.org/cgi-bin/carddisp.pl?gene=TRIM28
NUP98	Nucleoporin 98 And 96 Precursor	Protein Coding	P52948	57	GC11M003671	5.05198335647583	https://www.genecards.org/cgi-bin/carddisp.pl?gene=NUP98
PRL	Prolactin	Protein Coding	P01236	56	GC06M022287	5.04810857772827	https://www.genecards.org/cgi-bin/carddisp.pl?gene=PRL
TIMP1	TIMP Metallopeptidase Inhibitor 1	Protein Coding	P01033	57	GC0XP062405	5.0453462600708	https://www.genecards.org/cgi-bin/carddisp.pl?gene=TIMP1
ALG14	ALG14 UDP-N-Acetylglucosaminyltransferase Subunit	Protein Coding	Q96F25	52	GC01M094974	5.03743934631348	https://www.genecards.org/cgi-bin/carddisp.pl?gene=ALG14
NFKB1	Nuclear Factor Kappa B Subunit 1	Protein Coding	P19838	66	GC04P102501	5.03510427474976	https://www.genecards.org/cgi-bin/carddisp.pl?gene=NFKB1
LMBRD1	LMBR1 Domain Containing 1	Protein Coding	Q9NUN5	51	GC06M115437	5.03422498703003	https://www.genecards.org/cgi-bin/carddisp.pl?gene=LMBRD1
STAP1	Signal Transducing Adaptor Family Member 1	Protein Coding	Q9ULZ2	51	GC04P067558	5.03422498703003	https://www.genecards.org/cgi-bin/carddisp.pl?gene=STAP1
CERKL	CERK Like Autophagy Regulator	Protein Coding	Q49MI3	50	GC02M181536	5.03422498703003	https://www.genecards.org/cgi-bin/carddisp.pl?gene=CERKL
INTU	Inturned Planar Cell Polarity Protein	Protein Coding	Q9ULD6	50	GC04P127623	5.03340482711792	https://www.genecards.org/cgi-bin/carddisp.pl?gene=INTU
P4HB	Prolyl 4-Hydroxylase Subunit Beta	Protein Coding	P07237	62	GC17M081843	5.03338670730591	https://www.genecards.org/cgi-bin/carddisp.pl?gene=P4HB
IGF2	Insulin Like Growth Factor 2	Protein Coding	P01344	61	GC11M016606	5.03053379058838	https://www.genecards.org/cgi-bin/carddisp.pl?gene=IGF2
AGT	Angiotensinogen	Protein Coding	P01019	62	GC01M230690	5.02555418014526	https://www.genecards.org/cgi-bin/carddisp.pl?gene=AGT
TP63	Tumor Protein P63	Protein Coding	Q9H3D4	58	GC03P189598	5.02553176879883	https://www.genecards.org/cgi-bin/carddisp.pl?gene=TP63
IL4	Interleukin 4	Protein Coding	P05112	59	GC05P132673	5.01719903945923	https://www.genecards.org/cgi-bin/carddisp.pl?gene=IL4
NDUFA12	NADH:Ubiquinone Oxidoreductase Subunit A12	Protein Coding	Q9UI09	57	GC12M094898	5.01490449905396	https://www.genecards.org/cgi-bin/carddisp.pl?gene=NDUFA12
MMP2	Matrix Metallopeptidase 2	Protein Coding	P08253	66	GC16P137330	5.00468969345093	https://www.genecards.org/cgi-bin/carddisp.pl?gene=MMP2
STK11	Serine/Threonine Kinase 11	Protein Coding	Q15831	62	GC19P001177	4.97064971923828	https://www.genecards.org/cgi-bin/carddisp.pl?gene=STK11
NSD1	Nuclear Receptor Binding SET Domain Protein 1	Protein Coding	Q96L73	56	GC05P192138	4.96741151809692	https://www.genecards.org/cgi-bin/carddisp.pl?gene=NSD1
PLK1	Polo Like Kinase 1	Protein Coding	P53350	64	GC16P136496	4.96605396270752	https://www.genecards.org/cgi-bin/carddisp.pl?gene=PLK1
KAT5	Lysine Acetyltransferase 5	Protein Coding	Q92993	63	GC11P065711	4.96348857879639	https://www.genecards.org/cgi-bin/carddisp.pl?gene=KAT5
H19	H19 Imprinted Maternally Expressed Transcript	RNA Gene		36	GC11M001995	4.95837259292603	https://www.genecards.org/cgi-bin/carddisp.pl?gene=H19
RAD54B	RAD54 Homolog B	Protein Coding	Q9Y620	52	GC08M094371	4.95752716064453	https://www.genecards.org/cgi-bin/carddisp.pl?gene=RAD54B
PAM16	Presequence Translocase Associated Motor 16	Protein Coding	Q9Y3D7	48	GC16M055339	4.94508743286133	https://www.genecards.org/cgi-bin/carddisp.pl?gene=PAM16
SON	SON DNA And RNA Binding Protein	Protein Coding	P18583	51	GC21P033542	4.94451236724854	https://www.genecards.org/cgi-bin/carddisp.pl?gene=SON
HSP90AA1	Heat Shock Protein 90 Alpha Family Class A Member 1	Protein Coding	P07900	64	GC14M102080	4.94185733795166	https://www.genecards.org/cgi-bin/carddisp.pl?gene=HSP90AA1
CDKN1A	Cyclin Dependent Kinase Inhibitor 1A	Protein Coding	P38936	63	GC06P199656	4.93424892425537	https://www.genecards.org/cgi-bin/carddisp.pl?gene=CDKN1A
MAPT	Microtubule Associated Protein Tau	Protein Coding	P10636	62	GC17P045894	4.93088340759277	https://www.genecards.org/cgi-bin/carddisp.pl?gene=MAPT
ALDH1A2	Aldehyde Dehydrogenase 1 Family Member A2	Protein Coding	O94788	62	GC15M170028	4.93025875091553	https://www.genecards.org/cgi-bin/carddisp.pl?gene=ALDH1A2
SFTPB	Surfactant Protein B	Protein Coding	P07988	55	GC02M085975	4.92861652374268	https://www.genecards.org/cgi-bin/carddisp.pl?gene=SFTPB
UMOD	Uromodulin	Protein Coding	P07911	55	GC16M055839	4.92790412902832	https://www.genecards.org/cgi-bin/carddisp.pl?gene=UMOD
INSR	Insulin Receptor	Protein Coding	P06213	66	GC19M007112	4.91524314880371	https://www.genecards.org/cgi-bin/carddisp.pl?gene=INSR
NDUFS3	NADH:Ubiquinone Oxidoreductase Core Subunit S3	Protein Coding	O75489	58	GC11P049934	4.91019535064697	https://www.genecards.org/cgi-bin/carddisp.pl?gene=NDUFS3
CYCS	Cytochrome C, Somatic	Protein Coding	P99999	59	GC07M025118	4.90528869628906	https://www.genecards.org/cgi-bin/carddisp.pl?gene=CYCS
NUTF2	Nuclear Transport Factor 2	Protein Coding	P61970	50	GC16P067846	4.90369367599487	https://www.genecards.org/cgi-bin/carddisp.pl?gene=NUTF2
NDUFA2	NADH:Ubiquinone Oxidoreductase Subunit A2	Protein Coding	O43678	54	GC05M140852	4.9002480506897	https://www.genecards.org/cgi-bin/carddisp.pl?gene=NDUFA2
ITGB3	Integrin Subunit Beta 3	Protein Coding	P05106	64	GC17P175826	4.90010118484497	https://www.genecards.org/cgi-bin/carddisp.pl?gene=ITGB3
TLR9	Toll Like Receptor 9	Protein Coding	Q9NR96	59	GC03M055425	4.88689184188843	https://www.genecards.org/cgi-bin/carddisp.pl?gene=TLR9
NDUFV2	NADH:Ubiquinone Oxidoreductase Core Subunit V2	Protein Coding	P19404	55	GC18P009120	4.88465547561646	https://www.genecards.org/cgi-bin/carddisp.pl?gene=NDUFV2
MT-CO2	Mitochondrially Encoded Cytochrome C Oxidase II	Protein Coding	P00403	51	GCMTP007587	4.88206195831299	https://www.genecards.org/cgi-bin/carddisp.pl?gene=MT-CO2
GPC3	Glypican 3	Protein Coding	P51654	58	GC0XM133535	4.88136386871338	https://www.genecards.org/cgi-bin/carddisp.pl?gene=GPC3
MYD88	MYD88 Innate Immune Signal Transduction Adaptor	Protein Coding	Q99836	61	GC03P068693	4.88122081756592	https://www.genecards.org/cgi-bin/carddisp.pl?gene=MYD88
MMP9	Matrix Metallopeptidase 9	Protein Coding	P14780	66	GC20P046008	4.87870597839355	https://www.genecards.org/cgi-bin/carddisp.pl?gene=MMP9
HSPB1	Heat Shock Protein Family B (Small) Member 1	Protein Coding	P04792	64	GC07P076302	4.87137413024902	https://www.genecards.org/cgi-bin/carddisp.pl?gene=HSPB1
HMGB1	High Mobility Group Box 1	Protein Coding	P09429	63	GC13M030456	4.86780834197998	https://www.genecards.org/cgi-bin/carddisp.pl?gene=HMGB1
PBRM1	Polybromo 1	Protein Coding	Q86U86	58	GC03M055436	4.86433553695679	https://www.genecards.org/cgi-bin/carddisp.pl?gene=PBRM1
IL1RN	Interleukin 1 Receptor Antagonist	Protein Coding	P18510	62	GC02P160358	4.86054658889771	https://www.genecards.org/cgi-bin/carddisp.pl?gene=IL1RN
RHOA	Ras Homolog Family Member A	Protein Coding	P61586	62	GC03M049359	4.85551261901855	https://www.genecards.org/cgi-bin/carddisp.pl?gene=RHOA
DNMT1	DNA Methyltransferase 1	Protein Coding	P26358	66	GC19M010133	4.85340976715088	https://www.genecards.org/cgi-bin/carddisp.pl?gene=DNMT1
CYP1A2	Cytochrome P450 Family 1 Subfamily A Member 2	Protein Coding	P05177	58	GC15P074748	4.85309457778931	https://www.genecards.org/cgi-bin/carddisp.pl?gene=CYP1A2
ACP1	Acid Phosphatase 1	Protein Coding	P24666	55	GC02P001440	4.85032081604004	https://www.genecards.org/cgi-bin/carddisp.pl?gene=ACP1
UQCR10	Ubiquinol-Cytochrome C Reductase, Complex III Subunit X	Protein Coding	Q9UDW1	51	GC22P029767	4.84648895263672	https://www.genecards.org/cgi-bin/carddisp.pl?gene=UQCR10
CRP	C-Reactive Protein	Protein Coding	P02741	58	GC01M169920	4.83597040176392	https://www.genecards.org/cgi-bin/carddisp.pl?gene=CRP
XRCC2	X-Ray Repair Cross Complementing 2	Protein Coding	O43543	52	GC07M152644	4.82380962371826	https://www.genecards.org/cgi-bin/carddisp.pl?gene=XRCC2
STRA6	Signaling Receptor And Transporter Of Retinol STRA6	Protein Coding	Q9BX79	52	GC15M074179	4.82325124740601	https://www.genecards.org/cgi-bin/carddisp.pl?gene=STRA6
SLC1A5	Solute Carrier Family 1 Member 5	Protein Coding	Q15758	58	GC19M116484	4.81670713424683	https://www.genecards.org/cgi-bin/carddisp.pl?gene=SLC1A5
TRA-TGC7-1	TRNA-Ala (Anticodon TGC) 7-1	RNA Gene		16	GC06M114794	4.81320095062256	https://www.genecards.org/cgi-bin/carddisp.pl?gene=TRA-TGC7-1
IARS1	Isoleucyl-TRNA Synthetase 1	Protein Coding	P41252	57	GC09M133508	4.81045722961426	https://www.genecards.org/cgi-bin/carddisp.pl?gene=IARS1
TACO1	Translational Activator Of Cytochrome C Oxidase I	Protein Coding	Q9BSH4	51	GC17P063600	4.80986070632935	https://www.genecards.org/cgi-bin/carddisp.pl?gene=TACO1
BAK1	BCL2 Antagonist/Killer 1	Protein Coding	Q16611	57	GC06M033572	4.80972051620483	https://www.genecards.org/cgi-bin/carddisp.pl?gene=BAK1
CASR	Calcium Sensing Receptor	Protein Coding	P41180	63	GC03P122183	4.80856847763062	https://www.genecards.org/cgi-bin/carddisp.pl?gene=CASR
PGK1	Phosphoglycerate Kinase 1	Protein Coding	P00558	61	GC0XP078298	4.8061785697937	https://www.genecards.org/cgi-bin/carddisp.pl?gene=PGK1
SEC23B	SEC23 Homolog B, COPII Component	Protein Coding	Q15437	52	GC20P018507	4.79615688323975	https://www.genecards.org/cgi-bin/carddisp.pl?gene=SEC23B
NDUFAF6	NADH:Ubiquinone Oxidoreductase Complex Assembly Factor 6	Protein Coding	Q330K2	47	GC08P094895	4.79413414001465	https://www.genecards.org/cgi-bin/carddisp.pl?gene=NDUFAF6
CDC25C	Cell Division Cycle 25C	Protein Coding	P30307	61	GC05M138285	4.79261016845703	https://www.genecards.org/cgi-bin/carddisp.pl?gene=CDC25C
POMGNT2	Protein O-Linked Mannose N-Acetylglucosaminyltransferase 2 (Beta 1,4-)	Protein Coding	Q8NAT1	50	GC03M043121	4.79252099990845	https://www.genecards.org/cgi-bin/carddisp.pl?gene=POMGNT2
FECH	Ferrochelatase	Protein Coding	P22830	61	GC18M057544	4.78700637817383	https://www.genecards.org/cgi-bin/carddisp.pl?gene=FECH
EGF	Epidermal Growth Factor	Protein Coding	P01133	64	GC04P109912	4.78456401824951	https://www.genecards.org/cgi-bin/carddisp.pl?gene=EGF
CCNA2	Cyclin A2	Protein Coding	P20248	58	GC04M121816	4.77622222900391	https://www.genecards.org/cgi-bin/carddisp.pl?gene=CCNA2
PHEX	Phosphate Regulating Endopeptidase X-Linked	Protein Coding	P78562	54	GC0XP022032	4.77016258239746	https://www.genecards.org/cgi-bin/carddisp.pl?gene=PHEX
RAD21	RAD21 Cohesin Complex Component	Protein Coding	O60216	57	GC08M116846	4.76484394073486	https://www.genecards.org/cgi-bin/carddisp.pl?gene=RAD21
POLR1A	RNA Polymerase I Subunit A	Protein Coding	O95602	56	GC02M086021	4.75925350189209	https://www.genecards.org/cgi-bin/carddisp.pl?gene=POLR1A
CXCL12	C-X-C Motif Chemokine Ligand 12	Protein Coding	P48061	58	GC10M044370	4.75554	https://www.genecards.org/cgi-bin/carddisp.pl?gene=CXCL12
UGCG	UDP-Glucose Ceramide Glucosyltransferase	Protein Coding	Q16739	56	GC09P111896	4.75318336486816	https://www.genecards.org/cgi-bin/carddisp.pl?gene=UGCG
TXNDC15	Thioredoxin Domain Containing 15	Protein Coding	Q96J42	50	GC05P134873	4.75238990783691	https://www.genecards.org/cgi-bin/carddisp.pl?gene=TXNDC15
MAPK14	Mitogen-Activated Protein Kinase 14	Protein Coding	Q16539	64	GC06P199648	4.74596643447876	https://www.genecards.org/cgi-bin/carddisp.pl?gene=MAPK14
SUCLG1	Succinate-CoA Ligase GDP/ADP-Forming Subunit Alpha	Protein Coding	P53597	57	GC02M084423	4.74572324752808	https://www.genecards.org/cgi-bin/carddisp.pl?gene=SUCLG1
CTSG	Cathepsin G	Protein Coding	P08311	58	GC14M024573	4.74268627166748	https://www.genecards.org/cgi-bin/carddisp.pl?gene=CTSG
PRMT5	Protein Arginine Methyltransferase 5	Protein Coding	O14744	59	GC14M022920	4.73939037322998	https://www.genecards.org/cgi-bin/carddisp.pl?gene=PRMT5
GANAB	Glucosidase II Alpha Subunit	Protein Coding	Q14697	59	GC11M146061	4.73048782348633	https://www.genecards.org/cgi-bin/carddisp.pl?gene=GANAB
DHFR	Dihydrofolate Reductase	Protein Coding	P00374	60	GC05M080626	4.72939825057983	https://www.genecards.org/cgi-bin/carddisp.pl?gene=DHFR
RPA2	Replication Protein A2	Protein Coding	P15927	57	GC01M041427	4.72874212265015	https://www.genecards.org/cgi-bin/carddisp.pl?gene=RPA2
CEP55	Centrosomal Protein 55	Protein Coding	Q53EZ4	53	GC10P093496	4.72769594192505	https://www.genecards.org/cgi-bin/carddisp.pl?gene=CEP55
RBP4	Retinol Binding Protein 4	Protein Coding	P02753	57	GC10M093591	4.72394847869873	https://www.genecards.org/cgi-bin/carddisp.pl?gene=RBP4
MRRF	Mitochondrial Ribosome Recycling Factor	Protein Coding	Q96E11	48	GC09P122264	4.72011137008667	https://www.genecards.org/cgi-bin/carddisp.pl?gene=MRRF
UBE3A	Ubiquitin Protein Ligase E3A	Protein Coding	Q05086	60	GC15M025333	4.71602344512939	https://www.genecards.org/cgi-bin/carddisp.pl?gene=UBE3A
SRC	SRC Proto-Oncogene, Non-Receptor Tyrosine Kinase	Protein Coding	P12931	63	GC20P037344	4.70938014984131	https://www.genecards.org/cgi-bin/carddisp.pl?gene=SRC
ABCB6	ATP Binding Cassette Subfamily B Member 6 (LAN Blood Group)	Protein Coding	Q9NP58	57	GC02M219209	4.70841121673584	https://www.genecards.org/cgi-bin/carddisp.pl?gene=ABCB6
TSC2	TSC Complex Subunit 2	Protein Coding	P49815	64	GC16P135937	4.70496988296509	https://www.genecards.org/cgi-bin/carddisp.pl?gene=TSC2
MYCN	MYCN Proto-Oncogene, BHLH Transcription Factor	Protein Coding	P04198	58	GC02P016074	4.70134830474854	https://www.genecards.org/cgi-bin/carddisp.pl?gene=MYCN
NUP205	Nucleoporin 205	Protein Coding	Q92621	51	GC07P135557	4.70011711120605	https://www.genecards.org/cgi-bin/carddisp.pl?gene=NUP205
AARS1	Alanyl-TRNA Synthetase 1	Protein Coding	P49588	56	GC16M076634	4.69959688186646	https://www.genecards.org/cgi-bin/carddisp.pl?gene=AARS1
HFE	Homeostatic Iron Regulator	Protein Coding	Q30201	57	GC06P026087	4.69884014129639	https://www.genecards.org/cgi-bin/carddisp.pl?gene=HFE
ABL1	ABL Proto-Oncogene 1, Non-Receptor Tyrosine Kinase	Protein Coding	P00519	66	GC09P130713	4.6914381980896	https://www.genecards.org/cgi-bin/carddisp.pl?gene=ABL1
YAP1	Yes1 Associated Transcriptional Regulator	Protein Coding	P46937	61	GC11P102110	4.68580961227417	https://www.genecards.org/cgi-bin/carddisp.pl?gene=YAP1
UBA6	Ubiquitin Like Modifier Activating Enzyme 6	Protein Coding	A0AVT1	49	GC04M067612	4.68454551696777	https://www.genecards.org/cgi-bin/carddisp.pl?gene=UBA6
STT3A	STT3 Oligosaccharyltransferase Complex Catalytic Subunit A	Protein Coding	P46977	57	GC11P132031	4.68282079696655	https://www.genecards.org/cgi-bin/carddisp.pl?gene=STT3A
NDUFB10	NADH:Ubiquinone Oxidoreductase Subunit B10	Protein Coding	O96000	54	GC16P135932	4.68088293075562	https://www.genecards.org/cgi-bin/carddisp.pl?gene=NDUFB10
FGF2	Fibroblast Growth Factor 2	Protein Coding	P09038	59	GC04P122826	4.6760106086731	https://www.genecards.org/cgi-bin/carddisp.pl?gene=FGF2
PTPN6	Protein Tyrosine Phosphatase Non-Receptor Type 6	Protein Coding	P29350	63	GC12P085735	4.67391204833984	https://www.genecards.org/cgi-bin/carddisp.pl?gene=PTPN6
SF3B1	Splicing Factor 3b Subunit 1	Protein Coding	O75533	57	GC02M197504	4.67096662521362	https://www.genecards.org/cgi-bin/carddisp.pl?gene=SF3B1
RTEL1	Regulator Of Telomere Elongation Helicase 1	Protein Coding	Q9NZ71	53	GC20P070517	4.66946506500244	https://www.genecards.org/cgi-bin/carddisp.pl?gene=RTEL1
F5	Coagulation Factor V	Protein Coding	P12259	59	GC01M169511	4.65939903259277	https://www.genecards.org/cgi-bin/carddisp.pl?gene=F5
TSHR	Thyroid Stimulating Hormone Receptor	Protein Coding	P16473	61	GC14P080954	4.65545463562012	https://www.genecards.org/cgi-bin/carddisp.pl?gene=TSHR
CACNA1H	Calcium Voltage-Gated Channel Subunit Alpha1 H	Protein Coding	O95180	61	GC16P001153	4.64791917800903	https://www.genecards.org/cgi-bin/carddisp.pl?gene=CACNA1H
POLR3B	RNA Polymerase III Subunit B	Protein Coding	Q9NW08	55	GC12P106357	4.63959264755249	https://www.genecards.org/cgi-bin/carddisp.pl?gene=POLR3B
GATA1	GATA Binding Protein 1	Protein Coding	P15976	58	GC0XP048786	4.63543605804443	https://www.genecards.org/cgi-bin/carddisp.pl?gene=GATA1
ALAS2	5''-Aminolevulinate Synthase 2	Protein Coding	P22557	58	GC0XM055009	4.63445663452148	https://www.genecards.org/cgi-bin/carddisp.pl?gene=ALAS2
NUP153	Nucleoporin 153	Protein Coding	P49790	53	GC06M017659	4.63296794891357	https://www.genecards.org/cgi-bin/carddisp.pl?gene=NUP153
ASCC1	Activating Signal Cointegrator 1 Complex Subunit 1	Protein Coding	Q8N9N2	51	GC10M072096	4.63197660446167	https://www.genecards.org/cgi-bin/carddisp.pl?gene=ASCC1
COX6B1	Cytochrome C Oxidase Subunit 6B1	Protein Coding	P14854	55	GC19P171525	4.6312050819397	https://www.genecards.org/cgi-bin/carddisp.pl?gene=COX6B1
C3	Complement C3	Protein Coding	P01024	61	GC19M006677	4.62881088256836	https://www.genecards.org/cgi-bin/carddisp.pl?gene=C3
MAX	MYC Associated Transcriptional Regulator X	Protein Coding	P61244	58	GC14M065484	4.6277756690979	https://www.genecards.org/cgi-bin/carddisp.pl?gene=MAX
F2	Coagulation Factor II, Thrombin	Protein Coding	P00734	63	GC11P049887	4.62621927261353	https://www.genecards.org/cgi-bin/carddisp.pl?gene=F2
XPO1	Exportin 1	Protein Coding	O14980	60	GC02M061476	4.62295293807983	https://www.genecards.org/cgi-bin/carddisp.pl?gene=XPO1
LMNB2	Lamin B2	Protein Coding	Q03252	55	GC19M115370	4.62055683135986	https://www.genecards.org/cgi-bin/carddisp.pl?gene=LMNB2
NDUFA8	NADH:Ubiquinone Oxidoreductase Subunit A8	Protein Coding	P51970	55	GC09M122132	4.61981916427612	https://www.genecards.org/cgi-bin/carddisp.pl?gene=NDUFA8
E2F1	E2F Transcription Factor 1	Protein Coding	Q01094	57	GC20M033675	4.61931133270264	https://www.genecards.org/cgi-bin/carddisp.pl?gene=E2F1
CSNK2A1	Casein Kinase 2 Alpha 1	Protein Coding	P68400	63	GC20M000472	4.61892700195313	https://www.genecards.org/cgi-bin/carddisp.pl?gene=CSNK2A1
BLTP1	Bridge-Like Lipid Transfer Protein Family Member 1	Protein Coding	Q2LD37	43	GC04P123335	4.60915660858154	https://www.genecards.org/cgi-bin/carddisp.pl?gene=BLTP1
DIABLO	Diablo IAP-Binding Mitochondrial Protein	Protein Coding	Q9NR28	59	GC12M125336	4.60686492919922	https://www.genecards.org/cgi-bin/carddisp.pl?gene=DIABLO
SEC63	SEC63 Protein Translocation Regulator	Protein Coding	Q9UGP8	54	GC06M107867	4.60532474517822	https://www.genecards.org/cgi-bin/carddisp.pl?gene=SEC63
MTFMT	Mitochondrial Methionyl-TRNA Formyltransferase	Protein Coding	Q96DP5	52	GC15M065001	4.59711694717407	https://www.genecards.org/cgi-bin/carddisp.pl?gene=MTFMT
CHD1	Chromodomain Helicase DNA Binding Protein 1	Protein Coding	O14646	55	GC05M098853	4.59270620346069	https://www.genecards.org/cgi-bin/carddisp.pl?gene=CHD1
PLA2G2A	Phospholipase A2 Group IIA	Protein Coding	P14555	60	GC01M019975	4.58292627334595	https://www.genecards.org/cgi-bin/carddisp.pl?gene=PLA2G2A
KDM3B	Lysine Demethylase 3B	Protein Coding	Q7LBC6	57	GC05P138352	4.56762075424194	https://www.genecards.org/cgi-bin/carddisp.pl?gene=KDM3B
ALG9	ALG9 Alpha-1,2-Mannosyltransferase	Protein Coding	Q9H6U8	52	GC11M146916	4.56364154815674	https://www.genecards.org/cgi-bin/carddisp.pl?gene=ALG9
GDNF	Glial Cell Derived Neurotrophic Factor	Protein Coding	P39905	62	GC05M037812	4.56203174591064	https://www.genecards.org/cgi-bin/carddisp.pl?gene=GDNF
KDR	Kinase Insert Domain Receptor	Protein Coding	P35968	67	GC04M055078	4.55952262878418	https://www.genecards.org/cgi-bin/carddisp.pl?gene=KDR
USP1	Ubiquitin Specific Peptidase 1	Protein Coding	O94782	57	GC01P062436	4.55014133453369	https://www.genecards.org/cgi-bin/carddisp.pl?gene=USP1
APEX1	Apurinic/Apyrimidinic Endodeoxyribonuclease 1	Protein Coding	P27695	58	GC14P064874	4.54892444610596	https://www.genecards.org/cgi-bin/carddisp.pl?gene=APEX1
RAD17	RAD17 Checkpoint Clamp Loader Component	Protein Coding	O75943	56	GC05P069369	4.54641675949097	https://www.genecards.org/cgi-bin/carddisp.pl?gene=RAD17
PTH	Parathyroid Hormone	Protein Coding	P01270	57	GC11M013492	4.54104042053223	https://www.genecards.org/cgi-bin/carddisp.pl?gene=PTH
COG7	Component Of Oligomeric Golgi Complex 7	Protein Coding	P83436	50	GC16M023388	4.54100751876831	https://www.genecards.org/cgi-bin/carddisp.pl?gene=COG7
NQO1	NAD(P)H Quinone Dehydrogenase 1	Protein Coding	P15559	61	GC16M069706	4.53829002380371	https://www.genecards.org/cgi-bin/carddisp.pl?gene=NQO1
AHR	Aryl Hydrocarbon Receptor	Protein Coding	P35869	60	GC07P016916	4.53671216964722	https://www.genecards.org/cgi-bin/carddisp.pl?gene=AHR
AGTR1	Angiotensin II Receptor Type 1	Protein Coding	P30556	64	GC03P148697	4.53596115112305	https://www.genecards.org/cgi-bin/carddisp.pl?gene=AGTR1
PDCD1	Programmed Cell Death 1	Protein Coding	Q15116	60	GC02M241849	4.53392124176025	https://www.genecards.org/cgi-bin/carddisp.pl?gene=PDCD1
PIGM	Phosphatidylinositol Glycan Anchor Biosynthesis Class M	Protein Coding	Q9H3S5	50	GC01M169941	4.53225946426392	https://www.genecards.org/cgi-bin/carddisp.pl?gene=PIGM
PLAUR	Plasminogen Activator, Urokinase Receptor	Protein Coding	Q03405	57	GC19M043646	4.53073263168335	https://www.genecards.org/cgi-bin/carddisp.pl?gene=PLAUR
SOD2	Superoxide Dismutase 2	Protein Coding	P04179	60	GC06M159669	4.5185341835022	https://www.genecards.org/cgi-bin/carddisp.pl?gene=SOD2
DONSON	DNA Replication Fork Stabilization Factor DONSON	Protein Coding	Q9NYP3	45	GC21M033559	4.51551294326782	https://www.genecards.org/cgi-bin/carddisp.pl?gene=DONSON
NR3C2	Nuclear Receptor Subfamily 3 Group C Member 2	Protein Coding	P08235	58	GC04M148078	4.50968456268311	https://www.genecards.org/cgi-bin/carddisp.pl?gene=NR3C2
DKC1	Dyskerin Pseudouridine Synthase 1	Protein Coding	O60832	59	GC0XP154762	4.50823736190796	https://www.genecards.org/cgi-bin/carddisp.pl?gene=DKC1
EDNRB	Endothelin Receptor Type B	Protein Coding	P24530	63	GC13M077895	4.50823	https://www.genecards.org/cgi-bin/carddisp.pl?gene=EDNRB
SOST	Sclerostin	Protein Coding	Q9BQB4	55	GC17M043753	4.50413417816162	https://www.genecards.org/cgi-bin/carddisp.pl?gene=SOST
PRKCD	Protein Kinase C Delta	Protein Coding	Q05655	65	GC03P053156	4.49992179870605	https://www.genecards.org/cgi-bin/carddisp.pl?gene=PRKCD
IRF3	Interferon Regulatory Factor 3	Protein Coding	Q14653	58	GC19M049659	4.49915885925293	https://www.genecards.org/cgi-bin/carddisp.pl?gene=IRF3
AHCY	Adenosylhomocysteinase	Protein Coding	P23526	60	GC20M038067	4.48940467834473	https://www.genecards.org/cgi-bin/carddisp.pl?gene=AHCY
KANSL3	KAT8 Regulatory NSL Complex Subunit 3	Protein Coding	Q9P2N6	46	GC02M102957	4.48732709884644	https://www.genecards.org/cgi-bin/carddisp.pl?gene=KANSL3
XRCC3	X-Ray Repair Cross Complementing 3	Protein Coding	O43542	56	GC14M103697	4.48680686950684	https://www.genecards.org/cgi-bin/carddisp.pl?gene=XRCC3
LYRM4	LYR Motif Containing 4	Protein Coding	Q9HD34	49	GC06M005036	4.48663234710693	https://www.genecards.org/cgi-bin/carddisp.pl?gene=LYRM4
HTT	Huntingtin	Protein Coding	P42858	57	GC04P003041	4.48169	https://www.genecards.org/cgi-bin/carddisp.pl?gene=HTT
SDHD	Succinate Dehydrogenase Complex Subunit D	Protein Coding	O14521	57	GC11P131510	4.47937965393066	https://www.genecards.org/cgi-bin/carddisp.pl?gene=SDHD
CDC7	Cell Division Cycle 7	Protein Coding	O00311	59	GC01P091500	4.47144412994385	https://www.genecards.org/cgi-bin/carddisp.pl?gene=CDC7
DDB1	Damage Specific DNA Binding Protein 1	Protein Coding	Q16531	57	GC11M146012	4.46835994720459	https://www.genecards.org/cgi-bin/carddisp.pl?gene=DDB1
NOS2	Nitric Oxide Synthase 2	Protein Coding	P35228	61	GC17M027756	4.46369361877441	https://www.genecards.org/cgi-bin/carddisp.pl?gene=NOS2
FGF10	Fibroblast Growth Factor 10	Protein Coding	O15520	60	GC05M045403	4.45960426330566	https://www.genecards.org/cgi-bin/carddisp.pl?gene=FGF10
FXN	Frataxin	Protein Coding	Q16595	59	GC09P069035	4.45637	https://www.genecards.org/cgi-bin/carddisp.pl?gene=FXN
BARD1	BRCA1 Associated RING Domain 1	Protein Coding	Q99728	59	GC02M214725	4.45376396179199	https://www.genecards.org/cgi-bin/carddisp.pl?gene=BARD1
MMP13	Matrix Metallopeptidase 13	Protein Coding	P45452	62	GC11M102942	4.44785261154175	https://www.genecards.org/cgi-bin/carddisp.pl?gene=MMP13
ATG5	Autophagy Related 5	Protein Coding	Q9H1Y0	58	GC06M106045	4.44704389572144	https://www.genecards.org/cgi-bin/carddisp.pl?gene=ATG5
SIRT7	Sirtuin 7	Protein Coding	Q9NRC8	56	GC17M081911	4.4460597038269	https://www.genecards.org/cgi-bin/carddisp.pl?gene=SIRT7
KMT2A	Lysine Methyltransferase 2A	Protein Coding	Q03164	60	GC11P118436	4.44594478607178	https://www.genecards.org/cgi-bin/carddisp.pl?gene=KMT2A
SDHA	Succinate Dehydrogenase Complex Flavoprotein Subunit A	Protein Coding	P31040	60	GC05P000254	4.43952035903931	https://www.genecards.org/cgi-bin/carddisp.pl?gene=SDHA
CREB1	CAMP Responsive Element Binding Protein 1	Protein Coding	P16220	63	GC02P207529	4.43935108184814	https://www.genecards.org/cgi-bin/carddisp.pl?gene=CREB1
EARS2	Glutamyl-TRNA Synthetase 2, Mitochondrial	Protein Coding	Q5JPH6	54	GC16M055995	4.43526554107666	https://www.genecards.org/cgi-bin/carddisp.pl?gene=EARS2
CA2	Carbonic Anhydrase 2	Protein Coding	P00918	63	GC08P085463	4.43513965606689	https://www.genecards.org/cgi-bin/carddisp.pl?gene=CA2
KEAP1	Kelch Like ECH Associated Protein 1	Protein Coding	Q14145	61	GC19M010486	4.43218803405762	https://www.genecards.org/cgi-bin/carddisp.pl?gene=KEAP1
KLK14	Kallikrein Related Peptidase 14	Protein Coding	Q9P0G3	51	GC19M051077	4.4230694770813	https://www.genecards.org/cgi-bin/carddisp.pl?gene=KLK14
PTCD1	Pentatricopeptide Repeat Domain 1	Protein Coding	O75127	46	GC07M107324	4.41265296936035	https://www.genecards.org/cgi-bin/carddisp.pl?gene=PTCD1
NDUFAF8	NADH:Ubiquinone Oxidoreductase Complex Assembly Factor 8	Protein Coding	A1L188	42	GC17P176548	4.41077518463135	https://www.genecards.org/cgi-bin/carddisp.pl?gene=NDUFAF8
SUCLA2	Succinate-CoA Ligase ADP-Forming Subunit Beta	Protein Coding	Q9P2R7	58	GC13M047745	4.40905332565308	https://www.genecards.org/cgi-bin/carddisp.pl?gene=SUCLA2
PHB2	Prohibitin 2	Protein Coding	Q99623	56	GC12M006965	4.40871953964233	https://www.genecards.org/cgi-bin/carddisp.pl?gene=PHB2
SHBG	Sex Hormone Binding Globulin	Protein Coding	P04278	55	GC17P007613	4.40061187744141	https://www.genecards.org/cgi-bin/carddisp.pl?gene=SHBG
PSEN1	Presenilin 1	Protein Coding	P49768	66	GC14P073136	4.39542436599731	https://www.genecards.org/cgi-bin/carddisp.pl?gene=PSEN1
ANXA5	Annexin A5	Protein Coding	P08758	59	GC04M121667	4.39287376403809	https://www.genecards.org/cgi-bin/carddisp.pl?gene=ANXA5
F10	Coagulation Factor X	Protein Coding	P00742	63	GC13P113122	4.39154767990112	https://www.genecards.org/cgi-bin/carddisp.pl?gene=F10
DSPP	Dentin Sialophosphoprotein	Protein Coding	Q9NZW4	50	GC04P087608	4.38574123382568	https://www.genecards.org/cgi-bin/carddisp.pl?gene=DSPP
NUP160	Nucleoporin 160	Protein Coding	Q12769	50	GC11M145869	4.38104248046875	https://www.genecards.org/cgi-bin/carddisp.pl?gene=NUP160
EPM2A	EPM2A Glucan Phosphatase, Laforin	Protein Coding	B3EWF7	54	GC06M145382	4.38099384307861	https://www.genecards.org/cgi-bin/carddisp.pl?gene=EPM2A
DARS1	Aspartyl-TRNA Synthetase 1	Protein Coding	P14868	55	GC02M135905	4.38028478622437	https://www.genecards.org/cgi-bin/carddisp.pl?gene=DARS1
NPM1	Nucleophosmin 1	Protein Coding	P06748	63	GC05P171387	4.3749828338623	https://www.genecards.org/cgi-bin/carddisp.pl?gene=NPM1
HDAC2	Histone Deacetylase 2	Protein Coding	Q92769	66	GC06M113933	4.37474632263184	https://www.genecards.org/cgi-bin/carddisp.pl?gene=HDAC2
SCN4A	Sodium Voltage-Gated Channel Alpha Subunit 4	Protein Coding	P35499	58	GC17M063938	4.36194705963135	https://www.genecards.org/cgi-bin/carddisp.pl?gene=SCN4A
CDK9	Cyclin Dependent Kinase 9	Protein Coding	P50750	59	GC09P160874	4.36166572570801	https://www.genecards.org/cgi-bin/carddisp.pl?gene=CDK9
PNKP	Polynucleotide Kinase 3''-Phosphatase	Protein Coding	Q96T60	58	GC19M116592	4.35983037948608	https://www.genecards.org/cgi-bin/carddisp.pl?gene=PNKP
SRSF2	Serine And Arginine Rich Splicing Factor 2	Protein Coding	Q01130	54	GC17M076734	4.35823440551758	https://www.genecards.org/cgi-bin/carddisp.pl?gene=SRSF2
MKI67	Marker Of Proliferation Ki-67	Protein Coding	P46013	57	GC10M128096	4.35700225830078	https://www.genecards.org/cgi-bin/carddisp.pl?gene=MKI67
CTLA4	Cytotoxic T-Lymphocyte Associated Protein 4	Protein Coding	P16410	60	GC02P205372	4.35359382629395	https://www.genecards.org/cgi-bin/carddisp.pl?gene=CTLA4
POLE	DNA Polymerase Epsilon, Catalytic Subunit	Protein Coding	Q07864	60	GC12M132852	4.35010814666748	https://www.genecards.org/cgi-bin/carddisp.pl?gene=POLE
DAG1	Dystroglycan 1	Protein Coding	Q14118	58	GC03P069262	4.33796787261963	https://www.genecards.org/cgi-bin/carddisp.pl?gene=DAG1
SLC35A2	Solute Carrier Family 35 Member A2	Protein Coding	P78381	52	GC0XM048903	4.33584308624268	https://www.genecards.org/cgi-bin/carddisp.pl?gene=SLC35A2
THBS1	Thrombospondin 1	Protein Coding	P07996	59	GC15P210325	4.33375644683838	https://www.genecards.org/cgi-bin/carddisp.pl?gene=THBS1
PRKAR1A	Protein Kinase CAMP-Dependent Type I Regulatory Subunit Alpha	Protein Coding	P10644	63	GC17P176252	4.32967758178711	https://www.genecards.org/cgi-bin/carddisp.pl?gene=PRKAR1A
COX7B	Cytochrome C Oxidase Subunit 7B	Protein Coding	P24311	52	GC0XP078295	4.32572889328003	https://www.genecards.org/cgi-bin/carddisp.pl?gene=COX7B
CPOX	Coproporphyrinogen Oxidase	Protein Coding	P36551	57	GC03M098576	4.32530832290649	https://www.genecards.org/cgi-bin/carddisp.pl?gene=CPOX
CXCL10	C-X-C Motif Chemokine Ligand 10	Protein Coding	P02778	57	GC04M076021	4.32230281829834	https://www.genecards.org/cgi-bin/carddisp.pl?gene=CXCL10
LONP1	Lon Peptidase 1, Mitochondrial	Protein Coding	P36776	58	GC19M005691	4.32224941253662	https://www.genecards.org/cgi-bin/carddisp.pl?gene=LONP1
COG6	Component Of Oligomeric Golgi Complex 6	Protein Coding	Q9Y2V7	50	GC13P039655	4.31923484802246	https://www.genecards.org/cgi-bin/carddisp.pl?gene=COG6
PMAIP1	Phorbol-12-Myristate-13-Acetate-Induced Protein 1	Protein Coding	Q13794	52	GC18P059899	4.31331253051758	https://www.genecards.org/cgi-bin/carddisp.pl?gene=PMAIP1
POLR1C	RNA Polymerase I And III Subunit C	Protein Coding	O15160	54	GC06P199709	4.30877447128296	https://www.genecards.org/cgi-bin/carddisp.pl?gene=POLR1C
MGAM	Maltase-Glucoamylase	Protein Coding	O43451	56	GC07P172350	4.30624198913574	https://www.genecards.org/cgi-bin/carddisp.pl?gene=MGAM
VPS4A	Vacuolar Protein Sorting 4 Homolog A	Protein Coding	Q9UN37	53	GC16P069311	4.29969167709351	https://www.genecards.org/cgi-bin/carddisp.pl?gene=VPS4A
APOE	Apolipoprotein E	Protein Coding	P02649	62	GC19P171829	4.29524087905884	https://www.genecards.org/cgi-bin/carddisp.pl?gene=APOE
HMGB3	High Mobility Group Box 3	Protein Coding	O15347	52	GC0XP150980	4.27988243103027	https://www.genecards.org/cgi-bin/carddisp.pl?gene=HMGB3
MET	MET Proto-Oncogene, Receptor Tyrosine Kinase	Protein Coding	P08581	67	GC07P116672	4.27689933776855	https://www.genecards.org/cgi-bin/carddisp.pl?gene=MET
MSH3	MutS Homolog 3	Protein Coding	P20585	55	GC05P080654	4.27157402038574	https://www.genecards.org/cgi-bin/carddisp.pl?gene=MSH3
ELANE	Elastase, Neutrophil Expressed	Protein Coding	P08246	63	GC19P170492	4.26989889144897	https://www.genecards.org/cgi-bin/carddisp.pl?gene=ELANE
COL4A1	Collagen Type IV Alpha 1 Chain	Protein Coding	P02462	59	GC13M110148	4.26691818237305	https://www.genecards.org/cgi-bin/carddisp.pl?gene=COL4A1
ZNF142	Zinc Finger Protein 142	Protein Coding	P52746	45	GC02M218637	4.26648378372192	https://www.genecards.org/cgi-bin/carddisp.pl?gene=ZNF142
UROS	Uroporphyrinogen III Synthase	Protein Coding	P10746	53	GC10M125784	4.26273918151855	https://www.genecards.org/cgi-bin/carddisp.pl?gene=UROS
CYP51A1	Cytochrome P450 Family 51 Subfamily A Member 1	Protein Coding	Q16850	55	GC07M092112	4.25999879837036	https://www.genecards.org/cgi-bin/carddisp.pl?gene=CYP51A1
CHST14	Carbohydrate Sulfotransferase 14	Protein Coding	Q8NCH0	52	GC15P040470	4.25902223587036	https://www.genecards.org/cgi-bin/carddisp.pl?gene=CHST14
CDK13	Cyclin Dependent Kinase 13	Protein Coding	Q14004	54	GC07P039950	4.25438833236694	https://www.genecards.org/cgi-bin/carddisp.pl?gene=CDK13
CLPP	Caseinolytic Mitochondrial Matrix Peptidase Proteolytic Subunit	Protein Coding	Q16740	57	GC19P170714	4.25231409072876	https://www.genecards.org/cgi-bin/carddisp.pl?gene=CLPP
RIGI	RNA Sensor RIG-I	Protein Coding	O95786	60	GC09M032577	4.25207901000977	https://www.genecards.org/cgi-bin/carddisp.pl?gene=RIGI
CFLAR	CASP8 And FADD Like Apoptosis Regulator	Protein Coding	O15519	57	GC02P205259	4.24775743484497	https://www.genecards.org/cgi-bin/carddisp.pl?gene=CFLAR
BECN1	Beclin 1	Protein Coding	Q14457	59	GC17M104775	4.24514389038086	https://www.genecards.org/cgi-bin/carddisp.pl?gene=BECN1
ECHS1	Enoyl-CoA Hydratase, Short Chain 1	Protein Coding	P30084	58	GC10M133362	4.23962688446045	https://www.genecards.org/cgi-bin/carddisp.pl?gene=ECHS1
KARS1	Lysyl-TRNA Synthetase 1	Protein Coding	Q15046	57	GC16M076765	4.2390661239624	https://www.genecards.org/cgi-bin/carddisp.pl?gene=KARS1
CYP26B1	Cytochrome P450 Family 26 Subfamily B Member 1	Protein Coding	Q9NR63	55	GC02M072129	4.23850202560425	https://www.genecards.org/cgi-bin/carddisp.pl?gene=CYP26B1
AURKB	Aurora Kinase B	Protein Coding	Q96GD4	65	GC17M103783	4.23801422119141	https://www.genecards.org/cgi-bin/carddisp.pl?gene=AURKB
KRT1	Keratin 1	Protein Coding	P04264	60	GC12M052674	4.23549270629883	https://www.genecards.org/cgi-bin/carddisp.pl?gene=KRT1
FGFR4	Fibroblast Growth Factor Receptor 4	Protein Coding	P22455	64	GC05P177086	4.2319769859314	https://www.genecards.org/cgi-bin/carddisp.pl?gene=FGFR4
EBP	EBP Cholestenol Delta-Isomerase	Protein Coding	Q15125	55	GC0XP048521	4.22912073135376	https://www.genecards.org/cgi-bin/carddisp.pl?gene=EBP
TENT5A	Terminal Nucleotidyltransferase 5A	Protein Coding	Q96IP4	46	GC06M115600	4.22535228729248	https://www.genecards.org/cgi-bin/carddisp.pl?gene=TENT5A
CCL2	C-C Motif Chemokine Ligand 2	Protein Coding	P13500	60	GC17P034255	4.22345542907715	https://www.genecards.org/cgi-bin/carddisp.pl?gene=CCL2
PAPSS2	3''-Phosphoadenosine 5''-Phosphosulfate Synthase 2	Protein Coding	O95340	54	GC10P087659	4.22171783447266	https://www.genecards.org/cgi-bin/carddisp.pl?gene=PAPSS2
BBC3	BCL2 Binding Component 3	Protein Coding	Q96PG8	53	GC19M047220	4.22143125534058	https://www.genecards.org/cgi-bin/carddisp.pl?gene=BBC3
GH1	Growth Hormone 1	Protein Coding	P01241	56	GC17M063917	4.22125053405762	https://www.genecards.org/cgi-bin/carddisp.pl?gene=GH1
OPA1	OPA1 Mitochondrial Dynamin Like GTPase	Protein Coding	O60313	56	GC03P193594	4.22092390060425	https://www.genecards.org/cgi-bin/carddisp.pl?gene=OPA1
CYP19A1	Cytochrome P450 Family 19 Subfamily A Member 1	Protein Coding	P11511	60	GC15M051208	4.21876335144043	https://www.genecards.org/cgi-bin/carddisp.pl?gene=CYP19A1
PPM1G	Protein Phosphatase, Mg2+/Mn2+ Dependent 1G	Protein Coding	O15355	51	GC02M029410	4.21232986450195	https://www.genecards.org/cgi-bin/carddisp.pl?gene=PPM1G
EDN1	Endothelin 1	Protein Coding	P05305	61	GC06P020988	4.21231174468994	https://www.genecards.org/cgi-bin/carddisp.pl?gene=EDN1
LARGE1	LARGE Xylosyl- And Glucuronyltransferase 1	Protein Coding	O95461	52	GC22M090651	4.21056365966797	https://www.genecards.org/cgi-bin/carddisp.pl?gene=LARGE1
THBD	Thrombomodulin	Protein Coding	P07204	58	GC20M023026	4.20826816558838	https://www.genecards.org/cgi-bin/carddisp.pl?gene=THBD
PDS5B	PDS5 Cohesin Associated Factor B	Protein Coding	Q9NTI5	49	GC13P032586	4.20561218261719	https://www.genecards.org/cgi-bin/carddisp.pl?gene=PDS5B
MAPK3	Mitogen-Activated Protein Kinase 3	Protein Coding	P27361	61	GC16M056375	4.20479965209961	https://www.genecards.org/cgi-bin/carddisp.pl?gene=MAPK3
SIRT5	Sirtuin 5	Protein Coding	Q9NXA8	58	GC06P013574	4.20154762268066	https://www.genecards.org/cgi-bin/carddisp.pl?gene=SIRT5
ATP6V1A	ATPase H+ Transporting V1 Subunit A	Protein Coding	P38606	58	GC03P114031	4.19002628326416	https://www.genecards.org/cgi-bin/carddisp.pl?gene=ATP6V1A
AIMP1	Aminoacyl TRNA Synthetase Complex Interacting Multifunctional Protein 1	Protein Coding	Q12904	57	GC04P106315	4.18658876419067	https://www.genecards.org/cgi-bin/carddisp.pl?gene=AIMP1
ALAD	Aminolevulinate Dehydratase	Protein Coding	P13716	58	GC09M113386	4.18393468856812	https://www.genecards.org/cgi-bin/carddisp.pl?gene=ALAD
AIFM1	Apoptosis Inducing Factor Mitochondria Associated 1	Protein Coding	O95831	63	GC0XM130129	4.1833963394165	https://www.genecards.org/cgi-bin/carddisp.pl?gene=AIFM1
NR5A1	Nuclear Receptor Subfamily 5 Group A Member 1	Protein Coding	Q13285	62	GC09M124481	4.18100833892822	https://www.genecards.org/cgi-bin/carddisp.pl?gene=NR5A1
TLR3	Toll Like Receptor 3	Protein Coding	O15455	63	GC04P186059	4.17840433120728	https://www.genecards.org/cgi-bin/carddisp.pl?gene=TLR3
LEP	Leptin	Protein Coding	P41159	58	GC07P128241	4.1737699508667	https://www.genecards.org/cgi-bin/carddisp.pl?gene=LEP
SDHB	Succinate Dehydrogenase Complex Iron Sulfur Subunit B	Protein Coding	P21912	61	GC01M040972	4.17357397079468	https://www.genecards.org/cgi-bin/carddisp.pl?gene=SDHB
SLC7A11	Solute Carrier Family 7 Member 11	Protein Coding	Q9UPY5	58	GC04M138164	4.17257118225098	https://www.genecards.org/cgi-bin/carddisp.pl?gene=SLC7A11
KDELR2	KDEL Endoplasmic Reticulum Protein Retention Receptor 2	Protein Coding	P33947	50	GC07M006447	4.17200374603271	https://www.genecards.org/cgi-bin/carddisp.pl?gene=KDELR2
DDOST	Dolichyl-Diphosphooligosaccharide--Protein Glycosyltransferase Non-Catalytic Subunit	Protein Coding	P39656	57	GC01M020651	4.16936206817627	https://www.genecards.org/cgi-bin/carddisp.pl?gene=DDOST
HGF	Hepatocyte Growth Factor	Protein Coding	P14210	64	GC07M081699	4.16702270507813	https://www.genecards.org/cgi-bin/carddisp.pl?gene=HGF
POLB	DNA Polymerase Beta	Protein Coding	P06746	58	GC08P042338	4.16573476791382	https://www.genecards.org/cgi-bin/carddisp.pl?gene=POLB
UGT1A1	UDP Glucuronosyltransferase Family 1 Member A1	Protein Coding	P22309	63	GC02P233760	4.16185188293457	https://www.genecards.org/cgi-bin/carddisp.pl?gene=UGT1A1
DNAH8	Dynein Axonemal Heavy Chain 8	Protein Coding	Q96JB1	48	GC06P199673	4.15993547439575	https://www.genecards.org/cgi-bin/carddisp.pl?gene=DNAH8
GALNT2	Polypeptide N-Acetylgalactosaminyltransferase 2	Protein Coding	Q10471	57	GC01P230057	4.15669870376587	https://www.genecards.org/cgi-bin/carddisp.pl?gene=GALNT2
RBM10	RNA Binding Motif Protein 10	Protein Coding	P0DW28	52	GC0XP047144	4.15497064590454	https://www.genecards.org/cgi-bin/carddisp.pl?gene=RBM10
SERPINE1	Serpin Family E Member 1	Protein Coding	P05121	63	GC07P115646	4.14989423751831	https://www.genecards.org/cgi-bin/carddisp.pl?gene=SERPINE1
ACADL	Acyl-CoA Dehydrogenase Long Chain	Protein Coding	P28330	53	GC02M210187	4.14443349838257	https://www.genecards.org/cgi-bin/carddisp.pl?gene=ACADL
GNAQ	G Protein Subunit Alpha Q	Protein Coding	P50148	61	GC09M077716	4.14033126831055	https://www.genecards.org/cgi-bin/carddisp.pl?gene=GNAQ
SRD5A1	Steroid 5 Alpha-Reductase 1	Protein Coding	P18405	56	GC05P006633	4.13724851608276	https://www.genecards.org/cgi-bin/carddisp.pl?gene=SRD5A1
SAE1	SUMO1 Activating Enzyme Subunit 1	Protein Coding	Q9UBE0	53	GC19P171901	4.13438844680786	https://www.genecards.org/cgi-bin/carddisp.pl?gene=SAE1
GAS5	Growth Arrest Specific 5	RNA Gene		32	GC01M175245	4.12901973724365	https://www.genecards.org/cgi-bin/carddisp.pl?gene=GAS5
GPT	Glutamic--Pyruvic Transaminase	Protein Coding	P24298	55	GC08P144502	4.1247296333313	https://www.genecards.org/cgi-bin/carddisp.pl?gene=GPT
TACR1	Tachykinin Receptor 1	Protein Coding	P25103	59	GC02M075992	4.12292909622192	https://www.genecards.org/cgi-bin/carddisp.pl?gene=TACR1
ARHGEF12	Rho Guanine Nucleotide Exchange Factor 12	Protein Coding	Q9NZN5	53	GC11P120336	4.12142753601074	https://www.genecards.org/cgi-bin/carddisp.pl?gene=ARHGEF12
REN	Renin	Protein Coding	P00797	61	GC01M204154	4.11995506286621	https://www.genecards.org/cgi-bin/carddisp.pl?gene=REN
TNFRSF11A	TNF Receptor Superfamily Member 11a	Protein Coding	Q9Y6Q6	58	GC18P062325	4.1151008605957	https://www.genecards.org/cgi-bin/carddisp.pl?gene=TNFRSF11A
SLCO2A1	Solute Carrier Organic Anion Transporter Family Member 2A1	Protein Coding	Q92959	57	GC03M133932	4.11136102676392	https://www.genecards.org/cgi-bin/carddisp.pl?gene=SLCO2A1
TUBA1A	Tubulin Alpha 1a	Protein Coding	Q71U36	61	GC12M049184	4.10865688323975	https://www.genecards.org/cgi-bin/carddisp.pl?gene=TUBA1A
SLC35C1	Solute Carrier Family 35 Member C1	Protein Coding	Q96A29	51	GC11P049859	4.10828733444214	https://www.genecards.org/cgi-bin/carddisp.pl?gene=SLC35C1
MGMT	O-6-Methylguanine-DNA Methyltransferase	Protein Coding	P16455	62	GC10P135655	4.10743284225464	https://www.genecards.org/cgi-bin/carddisp.pl?gene=MGMT
VIP	Vasoactive Intestinal Peptide	Protein Coding	P01282	57	GC06P201312	4.10687637329102	https://www.genecards.org/cgi-bin/carddisp.pl?gene=VIP
CRH	Corticotropin Releasing Hormone	Protein Coding	P06850	55	GC08M066176	4.10395765304565	https://www.genecards.org/cgi-bin/carddisp.pl?gene=CRH
FOLH1	Folate Hydrolase 1	Protein Coding	Q04609	60	GC11M145880	4.10137319564819	https://www.genecards.org/cgi-bin/carddisp.pl?gene=FOLH1
L3MBTL4	L3MBTL Histone Methyl-Lysine Binding Protein 4	Protein Coding	Q8NA19	40	GC18M005954	4.09770011901855	https://www.genecards.org/cgi-bin/carddisp.pl?gene=L3MBTL4
MB	Myoglobin	Protein Coding	P02144	58	GC22M035606	4.0911693572998	https://www.genecards.org/cgi-bin/carddisp.pl?gene=MB
TARDBP	TAR DNA Binding Protein	Protein Coding	Q13148	59	GC01P091901	4.09010457992554	https://www.genecards.org/cgi-bin/carddisp.pl?gene=TARDBP
DDX39B	DExD-Box Helicase 39B	Protein Coding	Q13838	53	GC06M031530	4.08520078659058	https://www.genecards.org/cgi-bin/carddisp.pl?gene=DDX39B
COA3	Cytochrome C Oxidase Assembly Factor 3	Protein Coding	Q9Y2R0	47	GC17M042795	4.08471441268921	https://www.genecards.org/cgi-bin/carddisp.pl?gene=COA3
COQ9	Coenzyme Q9	Protein Coding	O75208	53	GC16P057447	4.08218622207642	https://www.genecards.org/cgi-bin/carddisp.pl?gene=COQ9
IBA57	Iron-Sulfur Cluster Assembly Factor IBA57	Protein Coding	Q5T440	47	GC01P228165	4.07508563995361	https://www.genecards.org/cgi-bin/carddisp.pl?gene=IBA57
MPRIP	Myosin Phosphatase Rho Interacting Protein	Protein Coding	Q6WCQ1	50	GC17P017042	4.07292556762695	https://www.genecards.org/cgi-bin/carddisp.pl?gene=MPRIP
BID	BH3 Interacting Domain Death Agonist	Protein Coding	P55957	58	GC22M017734	4.07266998291016	https://www.genecards.org/cgi-bin/carddisp.pl?gene=BID
SPTAN1	Spectrin Alpha, Non-Erythrocytic 1	Protein Coding	Q13813	61	GC09P128552	4.07203531265259	https://www.genecards.org/cgi-bin/carddisp.pl?gene=SPTAN1
NUP155	Nucleoporin 155	Protein Coding	O75694	56	GC05M037288	4.06889724731445	https://www.genecards.org/cgi-bin/carddisp.pl?gene=NUP155
BCOR	BCL6 Corepressor	Protein Coding	Q6W2J9	55	GC0XM040049	4.06584930419922	https://www.genecards.org/cgi-bin/carddisp.pl?gene=BCOR
EIF2AK3	Eukaryotic Translation Initiation Factor 2 Alpha Kinase 3	Protein Coding	Q9NZJ5	63	GC02M088556	4.06407833099365	https://www.genecards.org/cgi-bin/carddisp.pl?gene=EIF2AK3
PLAAT4	Phospholipase A And Acyltransferase 4	Protein Coding	Q9UL19	44	GC11P129700	4.06277894973755	https://www.genecards.org/cgi-bin/carddisp.pl?gene=PLAAT4
TNFRSF10B	TNF Receptor Superfamily Member 10b	Protein Coding	O14763	61	GC08M023006	4.06246900558472	https://www.genecards.org/cgi-bin/carddisp.pl?gene=TNFRSF10B
PRKCI	Protein Kinase C Iota	Protein Coding	P41743	58	GC03P170222	4.06210517883301	https://www.genecards.org/cgi-bin/carddisp.pl?gene=PRKCI
CILK1	Ciliogenesis Associated Kinase 1	Protein Coding	Q9UPZ9	55	GC06M115318	4.06210327148438	https://www.genecards.org/cgi-bin/carddisp.pl?gene=CILK1
G6PD	Glucose-6-Phosphate Dehydrogenase	Protein Coding	P11413	63	GC0XM154638	4.06027555465698	https://www.genecards.org/cgi-bin/carddisp.pl?gene=G6PD
TUBA8	Tubulin Alpha 8	Protein Coding	Q9NY65	57	GC22P018110	4.0589075088501	https://www.genecards.org/cgi-bin/carddisp.pl?gene=TUBA8
VDR	Vitamin D Receptor	Protein Coding	P11473	61	GC12M047841	4.05877494812012	https://www.genecards.org/cgi-bin/carddisp.pl?gene=VDR
DSE	Dermatan Sulfate Epimerase	Protein Coding	Q9UL01	52	GC06P200520	4.0582709312439	https://www.genecards.org/cgi-bin/carddisp.pl?gene=DSE
NPR2	Natriuretic Peptide Receptor 2	Protein Coding	P20594	60	GC09P085567	4.05803346633911	https://www.genecards.org/cgi-bin/carddisp.pl?gene=NPR2
DDX3X	DEAD-Box Helicase 3 X-Linked	Protein Coding	O00571	61	GC0XP041333	4.05760860443115	https://www.genecards.org/cgi-bin/carddisp.pl?gene=DDX3X
SLFN11	Schlafen Family Member 11	Protein Coding	Q7Z7L1	46	GC17M035350	4.05748128890991	https://www.genecards.org/cgi-bin/carddisp.pl?gene=SLFN11
SLC33A1	Solute Carrier Family 33 Member 1	Protein Coding	O00400	54	GC03M155821	4.05072355270386	https://www.genecards.org/cgi-bin/carddisp.pl?gene=SLC33A1
DICER1	Dicer 1, Ribonuclease III	Protein Coding	Q9UPY3	61	GC14M095086	4.04765272140503	https://www.genecards.org/cgi-bin/carddisp.pl?gene=DICER1
EIF2AK2	Eukaryotic Translation Initiation Factor 2 Alpha Kinase 2	Protein Coding	P19525	62	GC02M037099	4.04554605484009	https://www.genecards.org/cgi-bin/carddisp.pl?gene=EIF2AK2
GATA3	GATA Binding Protein 3	Protein Coding	P23771	63	GC10P008045	4.04540348052979	https://www.genecards.org/cgi-bin/carddisp.pl?gene=GATA3
COG5	Component Of Oligomeric Golgi Complex 5	Protein Coding	Q9UP83	50	GC07M107201	4.04466915130615	https://www.genecards.org/cgi-bin/carddisp.pl?gene=COG5
PSMD8	Proteasome 26S Subunit, Non-ATPase 8	Protein Coding	P48556	53	GC19P038374	4.03672313690186	https://www.genecards.org/cgi-bin/carddisp.pl?gene=PSMD8
NDUFB9	NADH:Ubiquinone Oxidoreductase Subunit B9	Protein Coding	Q9Y6M9	57	GC08P124539	4.03318452835083	https://www.genecards.org/cgi-bin/carddisp.pl?gene=NDUFB9
RAD23B	RAD23 Nucleotide Excision Repair Protein B	Protein Coding	P54727	58	GC09P107283	4.03313827514648	https://www.genecards.org/cgi-bin/carddisp.pl?gene=RAD23B
CSK	C-Terminal Src Kinase	Protein Coding	P41240	59	GC15P074782	4.0214147567749	https://www.genecards.org/cgi-bin/carddisp.pl?gene=CSK
FGA	Fibrinogen Alpha Chain	Protein Coding	P02671	62	GC04M154583	4.02029800415039	https://www.genecards.org/cgi-bin/carddisp.pl?gene=FGA
TRPA1	Transient Receptor Potential Cation Channel Subfamily A Member 1	Protein Coding	O75762	59	GC08M072019	4.01480102539063	https://www.genecards.org/cgi-bin/carddisp.pl?gene=TRPA1
CDC6	Cell Division Cycle 6	Protein Coding	Q99741	58	GC17P040287	4.01430797576904	https://www.genecards.org/cgi-bin/carddisp.pl?gene=CDC6
XRCC5	X-Ray Repair Cross Complementing 5	Protein Coding	P13010	57	GC02P216107	4.01294326782227	https://www.genecards.org/cgi-bin/carddisp.pl?gene=XRCC5
PMS2	PMS1 Homolog 2, Mismatch Repair System Component	Protein Coding	P54278	61	GC07M005982	4.01214694976807	https://www.genecards.org/cgi-bin/carddisp.pl?gene=PMS2
BACE1	Beta-Secretase 1	Protein Coding	P56817	59	GC11M117285	4.01114940643311	https://www.genecards.org/cgi-bin/carddisp.pl?gene=BACE1
EXTL3	Exostosin Like Glycosyltransferase 3	Protein Coding	O43909	55	GC08P032814	4.00977087020874	https://www.genecards.org/cgi-bin/carddisp.pl?gene=EXTL3
HPRT1	Hypoxanthine Phosphoribosyltransferase 1	Protein Coding	P00492	60	GC0XP134460	4.0001802444458	https://www.genecards.org/cgi-bin/carddisp.pl?gene=HPRT1
PMEL	Premelanosome Protein	Protein Coding	P40967	56	GC12M055954	3.99773287773132	https://www.genecards.org/cgi-bin/carddisp.pl?gene=PMEL
RUNX1	RUNX Family Transcription Factor 1	Protein Coding	Q01196	61	GC21M034787	3.99678993225098	https://www.genecards.org/cgi-bin/carddisp.pl?gene=RUNX1
RNF168	Ring Finger Protein 168	Protein Coding	Q8IYW5	54	GC03M196468	3.99309849739075	https://www.genecards.org/cgi-bin/carddisp.pl?gene=RNF168
NPPC	Natriuretic Peptide C	Protein Coding	P23582	54	GC02M231921	3.99097108840942	https://www.genecards.org/cgi-bin/carddisp.pl?gene=NPPC
CYP2C9	Cytochrome P450 Family 2 Subfamily C Member 9	Protein Coding	P11712	60	GC10P094938	3.99008989334106	https://www.genecards.org/cgi-bin/carddisp.pl?gene=CYP2C9
SLC35A1	Solute Carrier Family 35 Member A1	Protein Coding	P78382	51	GC06P087470	3.98624992370605	https://www.genecards.org/cgi-bin/carddisp.pl?gene=SLC35A1
PKMYT1	Protein Kinase, Membrane Associated Tyrosine/Threonine 1	Protein Coding	Q99640	54	GC16M055256	3.98447895050049	https://www.genecards.org/cgi-bin/carddisp.pl?gene=PKMYT1
MCM5	Minichromosome Maintenance Complex Component 5	Protein Coding	P33992	58	GC22P035400	3.98278117179871	https://www.genecards.org/cgi-bin/carddisp.pl?gene=MCM5
ITGA3	Integrin Subunit Alpha 3	Protein Coding	P26006	60	GC17P050055	3.98209285736084	https://www.genecards.org/cgi-bin/carddisp.pl?gene=ITGA3
DEFA5	Defensin Alpha 5	Protein Coding	Q01523	47	GC08M007057	3.98118853569031	https://www.genecards.org/cgi-bin/carddisp.pl?gene=DEFA5
CDT1	Chromatin Licensing And DNA Replication Factor 1	Protein Coding	Q9H211	54	GC16P088803	3.97960805892944	https://www.genecards.org/cgi-bin/carddisp.pl?gene=CDT1
PKD1	Polycystin 1, Transient Receptor Potential Channel Interacting	Protein Coding	P98161	57	GC16M055149	3.97157526016235	https://www.genecards.org/cgi-bin/carddisp.pl?gene=PKD1
DRD2	Dopamine Receptor D2	Protein Coding	P14416	63	GC11M113409	3.95777177810669	https://www.genecards.org/cgi-bin/carddisp.pl?gene=DRD2
GCG	Glucagon	Protein Coding	P01275	54	GC02M162142	3.95513343811035	https://www.genecards.org/cgi-bin/carddisp.pl?gene=GCG
UPF1	UPF1 RNA Helicase And ATPase	Protein Coding	Q92900	54	GC19P018831	3.9528706073761	https://www.genecards.org/cgi-bin/carddisp.pl?gene=UPF1
WWOX	WW Domain Containing Oxidoreductase	Protein Coding	Q9NZC7	59	GC16P078099	3.95245552062988	https://www.genecards.org/cgi-bin/carddisp.pl?gene=WWOX
EGR1	Early Growth Response 1	Protein Coding	P18146	58	GC05P138465	3.93903160095215	https://www.genecards.org/cgi-bin/carddisp.pl?gene=EGR1
CTSL	Cathepsin L	Protein Coding	P07711	60	GC09P159489	3.93878817558289	https://www.genecards.org/cgi-bin/carddisp.pl?gene=CTSL
ALPP	Alkaline Phosphatase, Placental	Protein Coding	P05187	57	GC02P232378	3.93788623809814	https://www.genecards.org/cgi-bin/carddisp.pl?gene=ALPP
TFRC	Transferrin Receptor	Protein Coding	P02786	63	GC03M196871	3.93701505661011	https://www.genecards.org/cgi-bin/carddisp.pl?gene=TFRC
FLT1	Fms Related Receptor Tyrosine Kinase 1	Protein Coding	P17948	64	GC13M028300	3.93611717224121	https://www.genecards.org/cgi-bin/carddisp.pl?gene=FLT1
TUSC3	Tumor Suppressor Candidate 3	Protein Coding	Q13454	53	GC08P015417	3.9329776763916	https://www.genecards.org/cgi-bin/carddisp.pl?gene=TUSC3
WDHD1	WD Repeat And HMG-Box DNA Binding Protein 1	Protein Coding	O75717	48	GC14M054938	3.93119716644287	https://www.genecards.org/cgi-bin/carddisp.pl?gene=WDHD1
STT3B	STT3 Oligosaccharyltransferase Complex Catalytic Subunit B	Protein Coding	Q8TCJ2	55	GC03P031532	3.93027806282043	https://www.genecards.org/cgi-bin/carddisp.pl?gene=STT3B
LIG1	DNA Ligase 1	Protein Coding	P18858	60	GC19M048115	3.92944	https://www.genecards.org/cgi-bin/carddisp.pl?gene=LIG1
TMEM126B	Transmembrane Protein 126B	Protein Coding	Q8IUX1	49	GC11P085628	3.92409133911133	https://www.genecards.org/cgi-bin/carddisp.pl?gene=TMEM126B
IGF1R	Insulin Like Growth Factor 1 Receptor	Protein Coding	P08069	68	GC15P098648	3.92350196838379	https://www.genecards.org/cgi-bin/carddisp.pl?gene=IGF1R
TP73	Tumor Protein P73	Protein Coding	O15350	58	GC01P003652	3.9174702167511	https://www.genecards.org/cgi-bin/carddisp.pl?gene=TP73
PTPA	Protein Phosphatase 2 Phosphatase Activator	Protein Coding	Q15257	58	GC09P160935	3.91443538665771	https://www.genecards.org/cgi-bin/carddisp.pl?gene=PTPA
CUL4A	Cullin 4A	Protein Coding	Q13619	55	GC13P113208	3.9139552116394	https://www.genecards.org/cgi-bin/carddisp.pl?gene=CUL4A
PTGFR	Prostaglandin F Receptor	Protein Coding	P43088	56	GC01P078303	3.91363859176636	https://www.genecards.org/cgi-bin/carddisp.pl?gene=PTGFR
XBP1	X-Box Binding Protein 1	Protein Coding	P17861	58	GC22M028794	3.91292452812195	https://www.genecards.org/cgi-bin/carddisp.pl?gene=XBP1
ATP5PB	ATP Synthase Peripheral Stalk-Membrane Subunit B	Protein Coding	P24539	52	GC01P113988	3.91225290298462	https://www.genecards.org/cgi-bin/carddisp.pl?gene=ATP5PB
GNRH1	Gonadotropin Releasing Hormone 1	Protein Coding	P01148	53	GC08M025419	3.91208553314209	https://www.genecards.org/cgi-bin/carddisp.pl?gene=GNRH1
SOX10	SRY-Box Transcription Factor 10	Protein Coding	P56693	58	GC22M092395	3.91016	https://www.genecards.org/cgi-bin/carddisp.pl?gene=SOX10
COA8	Cytochrome C Oxidase Assembly Factor 8	Protein Coding	Q96IL0	42	GC14P122736	3.9043333530426	https://www.genecards.org/cgi-bin/carddisp.pl?gene=COA8
RANBP2	RAN Binding Protein 2	Protein Coding	P49792	57	GC02P108719	3.89879894256592	https://www.genecards.org/cgi-bin/carddisp.pl?gene=RANBP2
QRSL1	Glutaminyl-TRNA Amidotransferase Subunit QRSL1	Protein Coding	Q9H0R6	52	GC06P106629	3.8976035118103	https://www.genecards.org/cgi-bin/carddisp.pl?gene=QRSL1
AP3B2	Adaptor Related Protein Complex 3 Subunit Beta 2	Protein Coding	Q13367	53	GC15M170531	3.89013409614563	https://www.genecards.org/cgi-bin/carddisp.pl?gene=AP3B2
ITIH4	Inter-Alpha-Trypsin Inhibitor Heavy Chain 4	Protein Coding	Q14624	54	GC03M052812	3.88983154296875	https://www.genecards.org/cgi-bin/carddisp.pl?gene=ITIH4
KLF5	KLF Transcription Factor 5	Protein Coding	Q13887	58	GC13P073054	3.88899612426758	https://www.genecards.org/cgi-bin/carddisp.pl?gene=KLF5
TWIST1	Twist Family BHLH Transcription Factor 1	Protein Coding	Q15672	58	GC07M019020	3.88681864738464	https://www.genecards.org/cgi-bin/carddisp.pl?gene=TWIST1
UBE2K	Ubiquitin Conjugating Enzyme E2 K	Protein Coding	P61086	55	GC04P040652	3.87976408004761	https://www.genecards.org/cgi-bin/carddisp.pl?gene=UBE2K
DAD1	Defender Against Cell Death 1	Protein Coding	P61803	50	GC14M029621	3.87966156005859	https://www.genecards.org/cgi-bin/carddisp.pl?gene=DAD1
COG8	Component Of Oligomeric Golgi Complex 8	Protein Coding	Q96MW5	50	GC16M069320	3.87859201431274	https://www.genecards.org/cgi-bin/carddisp.pl?gene=COG8
SLC2A2	Solute Carrier Family 2 Member 2	Protein Coding	P11168	63	GC03M171024	3.87846851348877	https://www.genecards.org/cgi-bin/carddisp.pl?gene=SLC2A2
DDR1	Discoidin Domain Receptor Tyrosine Kinase 1	Protein Coding	Q08345	58	GC06P199511	3.87136936187744	https://www.genecards.org/cgi-bin/carddisp.pl?gene=DDR1
SELP	Selectin P	Protein Coding	P16109	58	GC01M169589	3.87098169326782	https://www.genecards.org/cgi-bin/carddisp.pl?gene=SELP
RRM1	Ribonucleotide Reductase Catalytic Subunit M1	Protein Coding	P23921	63	GC11P024873	3.86989045143127	https://www.genecards.org/cgi-bin/carddisp.pl?gene=RRM1
KLK3	Kallikrein Related Peptidase 3	Protein Coding	P07288	60	GC19P050854	3.86693382263184	https://www.genecards.org/cgi-bin/carddisp.pl?gene=KLK3
CHGA	Chromogranin A	Protein Coding	P10645	56	GC14P097065	3.8643581867218	https://www.genecards.org/cgi-bin/carddisp.pl?gene=CHGA
ZP3	Zona Pellucida Glycoprotein 3	Protein Coding	P21754	53	GC07P115077	3.86283946037292	https://www.genecards.org/cgi-bin/carddisp.pl?gene=ZP3
KPNB1	Karyopherin Subunit Beta 1	Protein Coding	Q14974	57	GC17P047649	3.86081171035767	https://www.genecards.org/cgi-bin/carddisp.pl?gene=KPNB1
NUP133	Nucleoporin 133	Protein Coding	Q8WUM0	52	GC01M231084	3.85911059379578	https://www.genecards.org/cgi-bin/carddisp.pl?gene=NUP133
GHRH	Growth Hormone Releasing Hormone	Protein Coding	P01286	50	GC20M037251	3.85910320281982	https://www.genecards.org/cgi-bin/carddisp.pl?gene=GHRH
PTPN1	Protein Tyrosine Phosphatase Non-Receptor Type 1	Protein Coding	P18031	63	GC20P050510	3.85898971557617	https://www.genecards.org/cgi-bin/carddisp.pl?gene=PTPN1
ERN1	Endoplasmic Reticulum To Nucleus Signaling 1	Protein Coding	O75460	60	GC17M064039	3.85833740234375	https://www.genecards.org/cgi-bin/carddisp.pl?gene=ERN1
NDUFA6	NADH:Ubiquinone Oxidoreductase Subunit A6	Protein Coding	P56556	53	GC22M042085	3.85742163658142	https://www.genecards.org/cgi-bin/carddisp.pl?gene=NDUFA6
SERPINA1	Serpin Family A Member 1	Protein Coding	P01009	62	GC14M094376	3.85332489013672	https://www.genecards.org/cgi-bin/carddisp.pl?gene=SERPINA1
CDC42	Cell Division Cycle 42	Protein Coding	P60953	62	GC01P022052	3.85025024414063	https://www.genecards.org/cgi-bin/carddisp.pl?gene=CDC42
CANT1	Calcium Activated Nucleotidase 1	Protein Coding	Q8WVQ1	55	GC17M105701	3.84998035430908	https://www.genecards.org/cgi-bin/carddisp.pl?gene=CANT1
UBE2N	Ubiquitin Conjugating Enzyme E2 N	Protein Coding	P61088	58	GC12M093406	3.84857439994812	https://www.genecards.org/cgi-bin/carddisp.pl?gene=UBE2N
DUSP6	Dual Specificity Phosphatase 6	Protein Coding	Q16828	60	GC12M089347	3.84694004058838	https://www.genecards.org/cgi-bin/carddisp.pl?gene=DUSP6
CHD4	Chromodomain Helicase DNA Binding Protein 4	Protein Coding	Q14839	58	GC12M006570	3.84363126754761	https://www.genecards.org/cgi-bin/carddisp.pl?gene=CHD4
MYOD1	Myogenic Differentiation 1	Protein Coding	P15172	59	GC11P017719	3.84139490127563	https://www.genecards.org/cgi-bin/carddisp.pl?gene=MYOD1
UBE2L3	Ubiquitin Conjugating Enzyme E2 L3	Protein Coding	P68036	57	GC22P021549	3.83417129516602	https://www.genecards.org/cgi-bin/carddisp.pl?gene=UBE2L3
NUP188	Nucleoporin 188	Protein Coding	Q5SRE5	48	GC09P128947	3.82619190216064	https://www.genecards.org/cgi-bin/carddisp.pl?gene=NUP188
FASTKD2	FAST Kinase Domains 2	Protein Coding	Q9NYY8	50	GC02P206770	3.82423305511475	https://www.genecards.org/cgi-bin/carddisp.pl?gene=FASTKD2
GATB	Glutamyl-TRNA Amidotransferase Subunit B	Protein Coding	O75879	52	GC04M151670	3.82365679740906	https://www.genecards.org/cgi-bin/carddisp.pl?gene=GATB
CHD1L	Chromodomain Helicase DNA Binding Protein 1 Like	Protein Coding	Q86WJ1	52	GC01P183259	3.81918001174927	https://www.genecards.org/cgi-bin/carddisp.pl?gene=CHD1L
CCNB1	Cyclin B1	Protein Coding	P14635	60	GC05P069167	3.81577014923096	https://www.genecards.org/cgi-bin/carddisp.pl?gene=CCNB1
HSPA9	Heat Shock Protein Family A (Hsp70) Member 9	Protein Coding	P38646	61	GC05M138554	3.81508350372314	https://www.genecards.org/cgi-bin/carddisp.pl?gene=HSPA9
TMED10	Transmembrane P24 Trafficking Protein 10	Protein Coding	P49755	54	GC14M075370	3.81046271324158	https://www.genecards.org/cgi-bin/carddisp.pl?gene=TMED10
INTS15	Integrator Complex Subunit 15	Protein Coding	Q96N11	37	GC07P034534	3.80883979797363	https://www.genecards.org/cgi-bin/carddisp.pl?gene=INTS15
TUBB	Tubulin Beta Class I	Protein Coding	P07437	61	GC06P199508	3.80803489685059	https://www.genecards.org/cgi-bin/carddisp.pl?gene=TUBB
ELF3	E74 Like ETS Transcription Factor 3	Protein Coding	P78545	51	GC01P202007	3.80506300926208	https://www.genecards.org/cgi-bin/carddisp.pl?gene=ELF3
PA2G4	Proliferation-Associated 2G4	Protein Coding	Q9UQ80	53	GC12P087017	3.80428719520569	https://www.genecards.org/cgi-bin/carddisp.pl?gene=PA2G4
GYS1	Glycogen Synthase 1	Protein Coding	P13807	61	GC19M116558	3.8041660785675	https://www.genecards.org/cgi-bin/carddisp.pl?gene=GYS1
GRB2	Growth Factor Receptor Bound Protein 2	Protein Coding	P62993	60	GC17M075318	3.79780983924866	https://www.genecards.org/cgi-bin/carddisp.pl?gene=GRB2
CDC73	Cell Division Cycle 73	Protein Coding	Q6P1J9	58	GC01P193151	3.79487895965576	https://www.genecards.org/cgi-bin/carddisp.pl?gene=CDC73
ARF1	ARF GTPase 1	Protein Coding	P84077	57	GC01P234323	3.79435	https://www.genecards.org/cgi-bin/carddisp.pl?gene=ARF1
RFC2	Replication Factor C Subunit 2	Protein Coding	P35250	55	GC07M083138	3.79349088668823	https://www.genecards.org/cgi-bin/carddisp.pl?gene=RFC2
MT-CO1	Mitochondrially Encoded Cytochrome C Oxidase I	Protein Coding	P00395	47	GCMTP005906	3.78990602493286	https://www.genecards.org/cgi-bin/carddisp.pl?gene=MT-CO1
POLD1	DNA Polymerase Delta 1, Catalytic Subunit	Protein Coding	P28340	59	GC19P172047	3.78886985778809	https://www.genecards.org/cgi-bin/carddisp.pl?gene=POLD1
NDC1	NDC1 Transmembrane Nucleoporin	Protein Coding	Q9BTX1	43	GC01M053765	3.78733396530151	https://www.genecards.org/cgi-bin/carddisp.pl?gene=NDC1
DPP4	Dipeptidyl Peptidase 4	Protein Coding	P27487	63	GC02M161992	3.7856297492981	https://www.genecards.org/cgi-bin/carddisp.pl?gene=DPP4
COMP	Cartilage Oligomeric Matrix Protein	Protein Coding	P49747	58	GC19M115950	3.78523325920105	https://www.genecards.org/cgi-bin/carddisp.pl?gene=COMP
SPP1	Secreted Phosphoprotein 1	Protein Coding	P10451	57	GC04P087975	3.77454233169556	https://www.genecards.org/cgi-bin/carddisp.pl?gene=SPP1
IAPP	Islet Amyloid Polypeptide	Protein Coding	P10997	54	GC12P021354	3.77450203895569	https://www.genecards.org/cgi-bin/carddisp.pl?gene=IAPP
MBP	Myelin Basic Protein	Protein Coding	P02686	58	GC18M076978	3.77351903915405	https://www.genecards.org/cgi-bin/carddisp.pl?gene=MBP
SNORD15A	Small Nucleolar RNA, C/D Box 15A	RNA Gene		25	GC11P075400	3.76935720443726	https://www.genecards.org/cgi-bin/carddisp.pl?gene=SNORD15A
EXT1	Exostosin Glycosyltransferase 1	Protein Coding	Q16394	60	GC08M117798	3.76837348937988	https://www.genecards.org/cgi-bin/carddisp.pl?gene=EXT1
RFC1	Replication Factor C Subunit 1	Protein Coding	P35251	58	GC04M039291	3.76578378677368	https://www.genecards.org/cgi-bin/carddisp.pl?gene=RFC1
SCT	Secretin	Protein Coding	P09683	47	GC11M000626	3.76456379890442	https://www.genecards.org/cgi-bin/carddisp.pl?gene=SCT
NDUFB6	NADH:Ubiquinone Oxidoreductase Subunit B6	Protein Coding	O95139	51	GC09M032553	3.76095247268677	https://www.genecards.org/cgi-bin/carddisp.pl?gene=NDUFB6
TYMS	Thymidylate Synthetase	Protein Coding	P04818	63	GC18P000657	3.76054167747498	https://www.genecards.org/cgi-bin/carddisp.pl?gene=TYMS
AKR1C3	Aldo-Keto Reductase Family 1 Member C3	Protein Coding	P42330	58	GC10P005035	3.76033067703247	https://www.genecards.org/cgi-bin/carddisp.pl?gene=AKR1C3
RRAGC	Ras Related GTP Binding C	Protein Coding	Q9HB90	54	GC01M041882	3.75960373878479	https://www.genecards.org/cgi-bin/carddisp.pl?gene=RRAGC
RNF20	Ring Finger Protein 20	Protein Coding	Q5VTR2	50	GC09P101533	3.75957989692688	https://www.genecards.org/cgi-bin/carddisp.pl?gene=RNF20
MAD2L1	Mitotic Arrest Deficient 2 Like 1	Protein Coding	Q13257	55	GC04M120055	3.75885772705078	https://www.genecards.org/cgi-bin/carddisp.pl?gene=MAD2L1
MRPL12	Mitochondrial Ribosomal Protein L12	Protein Coding	P52815	49	GC17P176565	3.75793695449829	https://www.genecards.org/cgi-bin/carddisp.pl?gene=MRPL12
HSD3B7	Hydroxy-Delta-5-Steroid Dehydrogenase, 3 Beta- And Steroid Delta-Isomerase 7	Protein Coding	Q9H2F3	51	GC16P030985	3.75623297691345	https://www.genecards.org/cgi-bin/carddisp.pl?gene=HSD3B7
UROD	Uroporphyrinogen Decarboxylase	Protein Coding	P06132	57	GC01P095035	3.75601673126221	https://www.genecards.org/cgi-bin/carddisp.pl?gene=UROD
DYNC2LI1	Dynein Cytoplasmic 2 Light Intermediate Chain 1	Protein Coding	Q8TCX1	50	GC02P046032	3.75465798377991	https://www.genecards.org/cgi-bin/carddisp.pl?gene=DYNC2LI1
PKM	Pyruvate Kinase M1/2	Protein Coding	P14618	63	GC15M072199	3.75414562225342	https://www.genecards.org/cgi-bin/carddisp.pl?gene=PKM
FUT8	Fucosyltransferase 8	Protein Coding	Q9BYC5	54	GC14P065356	3.75313520431519	https://www.genecards.org/cgi-bin/carddisp.pl?gene=FUT8
RIMS1	Regulating Synaptic Membrane Exocytosis 1	Protein Coding	Q86UR5	55	GC06P071886	3.74893546104431	https://www.genecards.org/cgi-bin/carddisp.pl?gene=RIMS1
SF3B4	Splicing Factor 3b Subunit 4	Protein Coding	Q15427	53	GC01M149923	3.74811482429504	https://www.genecards.org/cgi-bin/carddisp.pl?gene=SF3B4
PBX1	PBX Homeobox 1	Protein Coding	P40424	60	GC01P184090	3.74550580978394	https://www.genecards.org/cgi-bin/carddisp.pl?gene=PBX1
RBM8A	RNA Binding Motif Protein 8A	Protein Coding	Q9Y5S9	52	GC01M145921	3.74511361122131	https://www.genecards.org/cgi-bin/carddisp.pl?gene=RBM8A
MDC1	Mediator Of DNA Damage Checkpoint 1	Protein Coding	Q14676	55	GC06M114889	3.74205160140991	https://www.genecards.org/cgi-bin/carddisp.pl?gene=MDC1
EEF1A1	Eukaryotic Translation Elongation Factor 1 Alpha 1	Protein Coding	P68104	57	GC06M115485	3.74079036712646	https://www.genecards.org/cgi-bin/carddisp.pl?gene=EEF1A1
MPO	Myeloperoxidase	Protein Coding	P05164	65	GC17M058269	3.73965549468994	https://www.genecards.org/cgi-bin/carddisp.pl?gene=MPO
TET2	Tet Methylcytosine Dioxygenase 2	Protein Coding	Q6N021	58	GC04P105145	3.73692560195923	https://www.genecards.org/cgi-bin/carddisp.pl?gene=TET2
GLI1	GLI Family Zinc Finger 1	Protein Coding	P08151	60	GC12P087089	3.73692059516907	https://www.genecards.org/cgi-bin/carddisp.pl?gene=GLI1
GHRL	Ghrelin And Obestatin Prepropeptide	Protein Coding	Q9UBU3	54	GC03M010285	3.73171329498291	https://www.genecards.org/cgi-bin/carddisp.pl?gene=GHRL
KMT2D	Lysine Methyltransferase 2D	Protein Coding	O14686	56	GC12M049018	3.73100280761719	https://www.genecards.org/cgi-bin/carddisp.pl?gene=KMT2D
PPOX	Protoporphyrinogen Oxidase	Protein Coding	P50336	57	GC01P183990	3.72587847709656	https://www.genecards.org/cgi-bin/carddisp.pl?gene=PPOX
HMBS	Hydroxymethylbilane Synthase	Protein Coding	P08397	57	GC11P119084	3.71601438522339	https://www.genecards.org/cgi-bin/carddisp.pl?gene=HMBS
TUBB2B	Tubulin Beta 2B Class IIb	Protein Coding	Q9BVA1	55	GC06M004471	3.71114063262939	https://www.genecards.org/cgi-bin/carddisp.pl?gene=TUBB2B
HSP90B1	Heat Shock Protein 90 Beta Family Member 1	Protein Coding	P14625	60	GC12P103930	3.70908999443054	https://www.genecards.org/cgi-bin/carddisp.pl?gene=HSP90B1
NADSYN1	NAD Synthetase 1	Protein Coding	Q6IA69	51	GC11P130481	3.70203375816345	https://www.genecards.org/cgi-bin/carddisp.pl?gene=NADSYN1
NLRP1	NLR Family Pyrin Domain Containing 1	Protein Coding	Q9C000	57	GC17M005499	3.69713759422302	https://www.genecards.org/cgi-bin/carddisp.pl?gene=NLRP1
APOBEC3G	Apolipoprotein B MRNA Editing Enzyme Catalytic Subunit 3G	Protein Coding	Q9HC16	54	GC22P102651	3.69613718986511	https://www.genecards.org/cgi-bin/carddisp.pl?gene=APOBEC3G
COL4A2	Collagen Type IV Alpha 2 Chain	Protein Coding	P08572	58	GC13P110305	3.69605159759521	https://www.genecards.org/cgi-bin/carddisp.pl?gene=COL4A2
PLCG1	Phospholipase C Gamma 1	Protein Coding	P19174	63	GC20P041136	3.69356155395508	https://www.genecards.org/cgi-bin/carddisp.pl?gene=PLCG1
LTF	Lactotransferrin	Protein Coding	P02788	58	GC03M046435	3.69227838516235	https://www.genecards.org/cgi-bin/carddisp.pl?gene=LTF
COL10A1	Collagen Type X Alpha 1 Chain	Protein Coding	Q03692	53	GC06M116118	3.69100952148438	https://www.genecards.org/cgi-bin/carddisp.pl?gene=COL10A1
PRKACA	Protein Kinase CAMP-Activated Catalytic Subunit Alpha	Protein Coding	P17612	65	GC19M115794	3.68634963035583	https://www.genecards.org/cgi-bin/carddisp.pl?gene=PRKACA
IL17A	Interleukin 17A	Protein Coding	Q16552	55	GC06P052186	3.68631649017334	https://www.genecards.org/cgi-bin/carddisp.pl?gene=IL17A
MAGT1	Magnesium Transporter 1	Protein Coding	Q9H0U3	53	GC0XM078370	3.68581056594849	https://www.genecards.org/cgi-bin/carddisp.pl?gene=MAGT1
ARID1B	AT-Rich Interaction Domain 1B	Protein Coding	Q8NFD5	56	GC06P201409	3.68188786506653	https://www.genecards.org/cgi-bin/carddisp.pl?gene=ARID1B
IL3	Interleukin 3	Protein Coding	P08700	57	GC05P132060	3.67570090293884	https://www.genecards.org/cgi-bin/carddisp.pl?gene=IL3
CD44	CD44 Molecule (IN Blood Group)	Protein Coding	P16070	61	GC11P035139	3.67041873931885	https://www.genecards.org/cgi-bin/carddisp.pl?gene=CD44
TMPRSS2	Transmembrane Serine Protease 2	Protein Coding	O15393	60	GC21M041464	3.66823148727417	https://www.genecards.org/cgi-bin/carddisp.pl?gene=TMPRSS2
TIMMDC1	Translocase Of Inner Mitochondrial Membrane Domain Containing 1	Protein Coding	Q9NPL8	50	GC03P119498	3.6657612323761	https://www.genecards.org/cgi-bin/carddisp.pl?gene=TIMMDC1
IHH	Indian Hedgehog Signaling Molecule	Protein Coding	Q14623	58	GC02M219054	3.66147375106812	https://www.genecards.org/cgi-bin/carddisp.pl?gene=IHH
BCL6	BCL6 Transcription Repressor	Protein Coding	P41182	58	GC03M187721	3.65978336334229	https://www.genecards.org/cgi-bin/carddisp.pl?gene=BCL6
ADAMTS4	ADAM Metallopeptidase With Thrombospondin Type 1 Motif 4	Protein Coding	O75173	57	GC01M161184	3.65705037117004	https://www.genecards.org/cgi-bin/carddisp.pl?gene=ADAMTS4
LAS1L	LAS1 Like Ribosome Biogenesis Factor	Protein Coding	Q9Y4W2	48	GC0XM065440	3.65610408782959	https://www.genecards.org/cgi-bin/carddisp.pl?gene=LAS1L
GMNN	Geminin DNA Replication Inhibitor	Protein Coding	O75496	57	GC06P024779	3.65569543838501	https://www.genecards.org/cgi-bin/carddisp.pl?gene=GMNN
REG3A	Regenerating Family Member 3 Alpha	Protein Coding	Q06141	48	GC02M079157	3.65222406387329	https://www.genecards.org/cgi-bin/carddisp.pl?gene=REG3A
IREB2	Iron Responsive Element Binding Protein 2	Protein Coding	P48200	57	GC15P078437	3.64943933486938	https://www.genecards.org/cgi-bin/carddisp.pl?gene=IREB2
SQSTM1	Sequestosome 1	Protein Coding	Q13501	61	GC05P179806	3.64933657646179	https://www.genecards.org/cgi-bin/carddisp.pl?gene=SQSTM1
LIF	LIF Interleukin 6 Family Cytokine	Protein Coding	P15018	56	GC22M030240	3.6490683555603	https://www.genecards.org/cgi-bin/carddisp.pl?gene=LIF
CSNK2A2	Casein Kinase 2 Alpha 2	Protein Coding	P19784	58	GC16M058157	3.6488983631134	https://www.genecards.org/cgi-bin/carddisp.pl?gene=CSNK2A2
SCARB2	Scavenger Receptor Class B Member 2	Protein Coding	Q14108	57	GC04M076158	3.64557218551636	https://www.genecards.org/cgi-bin/carddisp.pl?gene=SCARB2
UMPS	Uridine Monophosphate Synthetase	Protein Coding	P11172	58	GC03P124730	3.64069747924805	https://www.genecards.org/cgi-bin/carddisp.pl?gene=UMPS
BAD	BCL2 Associated Agonist Of Cell Death	Protein Coding	Q92934	57	GC11M146126	3.63926458358765	https://www.genecards.org/cgi-bin/carddisp.pl?gene=BAD
MBTPS1	Membrane Bound Transcription Factor Peptidase, Site 1	Protein Coding	Q14703	54	GC16M084053	3.63845086097717	https://www.genecards.org/cgi-bin/carddisp.pl?gene=MBTPS1
MIPEP	Mitochondrial Intermediate Peptidase	Protein Coding	Q99797	53	GC13M023730	3.63600039482117	https://www.genecards.org/cgi-bin/carddisp.pl?gene=MIPEP
PTGS1	Prostaglandin-Endoperoxide Synthase 1	Protein Coding	P23219	61	GC09P122370	3.63564682006836	https://www.genecards.org/cgi-bin/carddisp.pl?gene=PTGS1
CEP120	Centrosomal Protein 120	Protein Coding	Q8N960	51	GC05M123344	3.63564229011536	https://www.genecards.org/cgi-bin/carddisp.pl?gene=CEP120
ALK	ALK Receptor Tyrosine Kinase	Protein Coding	Q9UM73	64	GC02M029467	3.63211369514465	https://www.genecards.org/cgi-bin/carddisp.pl?gene=ALK
HMGA1	High Mobility Group AT-Hook 1	Protein Coding	P17096	59	GC06P199625	3.63210940361023	https://www.genecards.org/cgi-bin/carddisp.pl?gene=HMGA1
SSRP1	Structure Specific Recognition Protein 1	Protein Coding	Q08945	50	GC11M145911	3.63008522987366	https://www.genecards.org/cgi-bin/carddisp.pl?gene=SSRP1
IARS2	Isoleucyl-TRNA Synthetase 2, Mitochondrial	Protein Coding	Q9NSE4	52	GC01P220094	3.6300790309906	https://www.genecards.org/cgi-bin/carddisp.pl?gene=IARS2
HNRNPA1	Heterogeneous Nuclear Ribonucleoprotein A1	Protein Coding	P09651	60	GC12P054280	3.62846231460571	https://www.genecards.org/cgi-bin/carddisp.pl?gene=HNRNPA1
TNPO1	Transportin 1	Protein Coding	Q92973	53	GC05P072816	3.62539434432983	https://www.genecards.org/cgi-bin/carddisp.pl?gene=TNPO1
LGALS3	Galectin 3	Protein Coding	P17931	57	GC14P066439	3.62467122077942	https://www.genecards.org/cgi-bin/carddisp.pl?gene=LGALS3
CYP3A5	Cytochrome P450 Family 3 Subfamily A Member 5	Protein Coding	P20815	58	GC07M099648	3.62458181381226	https://www.genecards.org/cgi-bin/carddisp.pl?gene=CYP3A5
NARS1	Asparaginyl-TRNA Synthetase 1	Protein Coding	O43776	55	GC18M057601	3.6244010925293	https://www.genecards.org/cgi-bin/carddisp.pl?gene=NARS1
RAD9A	RAD9 Checkpoint Clamp Component A	Protein Coding	Q99638	53	GC11P130250	3.62139654159546	https://www.genecards.org/cgi-bin/carddisp.pl?gene=RAD9A
FGF9	Fibroblast Growth Factor 9	Protein Coding	P31371	56	GC13P021671	3.62068033218384	https://www.genecards.org/cgi-bin/carddisp.pl?gene=FGF9
CDKN1B	Cyclin Dependent Kinase Inhibitor 1B	Protein Coding	P46527	61	GC12P085924	3.61684894561768	https://www.genecards.org/cgi-bin/carddisp.pl?gene=CDKN1B
SCTR	Secretin Receptor	Protein Coding	P47872	52	GC02M119439	3.61636662483215	https://www.genecards.org/cgi-bin/carddisp.pl?gene=SCTR
MT-ND4	Mitochondrially Encoded NADH:Ubiquinone Oxidoreductase Core Subunit 4	Protein Coding	P03905	44	GCMTP010762	3.61596632003784	https://www.genecards.org/cgi-bin/carddisp.pl?gene=MT-ND4
LOC107133510	Origin Of Replication At HBB	Functional Element		10	GC11P005222	3.61277031898499	https://www.genecards.org/cgi-bin/carddisp.pl?gene=LOC107133510
PINK1	PTEN Induced Kinase 1	Protein Coding	Q9BXM7	59	GC01P092520	3.61100053787231	https://www.genecards.org/cgi-bin/carddisp.pl?gene=PINK1
UBE2A	Ubiquitin Conjugating Enzyme E2 A	Protein Coding	P49459	57	GC0XP120779	3.60642004013062	https://www.genecards.org/cgi-bin/carddisp.pl?gene=UBE2A
ALDH2	Aldehyde Dehydrogenase 2 Family Member	Protein Coding	P05091	63	GC12P111766	3.60313272476196	https://www.genecards.org/cgi-bin/carddisp.pl?gene=ALDH2
PRKAA1	Protein Kinase AMP-Activated Catalytic Subunit Alpha 1	Protein Coding	Q13131	59	GC05M040759	3.60187888145447	https://www.genecards.org/cgi-bin/carddisp.pl?gene=PRKAA1
EXOC4	Exocyst Complex Component 4	Protein Coding	Q96A65	52	GC07P133253	3.60119652748108	https://www.genecards.org/cgi-bin/carddisp.pl?gene=EXOC4
LAMP1	Lysosomal Associated Membrane Protein 1	Protein Coding	P11279	57	GC13P113297	3.60103511810303	https://www.genecards.org/cgi-bin/carddisp.pl?gene=LAMP1
QARS1	Glutaminyl-TRNA Synthetase 1	Protein Coding	P47897	47	GC03M055280	3.59969615936279	https://www.genecards.org/cgi-bin/carddisp.pl?gene=QARS1
TNFRSF1A	TNF Receptor Superfamily Member 1A	Protein Coding	P19438	61	GC12M006328	3.59824347496033	https://www.genecards.org/cgi-bin/carddisp.pl?gene=TNFRSF1A
DHX9	DExH-Box Helicase 9	Protein Coding	Q08211	56	GC01P182839	3.59550142288208	https://www.genecards.org/cgi-bin/carddisp.pl?gene=DHX9
TFB1M	Transcription Factor B1, Mitochondrial	Protein Coding	Q8WVM0	51	GC06M155247	3.59268546104431	https://www.genecards.org/cgi-bin/carddisp.pl?gene=TFB1M
PDPK1	3-Phosphoinositide Dependent Protein Kinase 1	Protein Coding	O15530	62	GC16P002537	3.58460450172424	https://www.genecards.org/cgi-bin/carddisp.pl?gene=PDPK1
SLC6A4	Solute Carrier Family 6 Member 4	Protein Coding	P31645	60	GC17M030194	3.5803394317627	https://www.genecards.org/cgi-bin/carddisp.pl?gene=SLC6A4
KPNA2	Karyopherin Subunit Alpha 2	Protein Coding	P52292	57	GC17P068035	3.57601404190063	https://www.genecards.org/cgi-bin/carddisp.pl?gene=KPNA2
UBQLN3	Ubiquilin 3	Protein Coding	Q9H347	44	GC11M016734	3.57406091690063	https://www.genecards.org/cgi-bin/carddisp.pl?gene=UBQLN3
ATXN2	Ataxin 2	Protein Coding	Q99700	55	GC12M111443	3.57349061965942	https://www.genecards.org/cgi-bin/carddisp.pl?gene=ATXN2
PGAP2	Post-GPI Attachment To Proteins 2	Protein Coding	Q9UHJ9	45	GC11P003797	3.5728280544281	https://www.genecards.org/cgi-bin/carddisp.pl?gene=PGAP2
CASP14	Caspase 14	Protein Coding	P31944	58	GC19P015049	3.57204461097717	https://www.genecards.org/cgi-bin/carddisp.pl?gene=CASP14
EOGT	EGF Domain Specific O-Linked N-Acetylglucosamine Transferase	Protein Coding	Q5NDL2	50	GC03M068975	3.56978416442871	https://www.genecards.org/cgi-bin/carddisp.pl?gene=EOGT
KDM2A	Lysine Demethylase 2A	Protein Coding	Q9Y2K7	51	GC11P067119	3.56641960144043	https://www.genecards.org/cgi-bin/carddisp.pl?gene=KDM2A
PSMA6	Proteasome 20S Subunit Alpha 6	Protein Coding	P60900	58	GC14P035278	3.5639865398407	https://www.genecards.org/cgi-bin/carddisp.pl?gene=PSMA6
ACTB	Actin Beta	Protein Coding	P60709	63	GC07M005984	3.56348729133606	https://www.genecards.org/cgi-bin/carddisp.pl?gene=ACTB
UTP14C	UTP14C Small Subunit Processome Component	Protein Coding	Q5TAP6	41	GC13P052024	3.56275606155396	https://www.genecards.org/cgi-bin/carddisp.pl?gene=UTP14C
GAPDH	Glyceraldehyde-3-Phosphate Dehydrogenase	Protein Coding	P04406	64	GC12P085713	3.55949068069458	https://www.genecards.org/cgi-bin/carddisp.pl?gene=GAPDH
STMN1	Stathmin 1	Protein Coding	P16949	57	GC01M025884	3.55901789665222	https://www.genecards.org/cgi-bin/carddisp.pl?gene=STMN1
PROM1	Prominin 1	Protein Coding	O43490	60	GC04M015965	3.55830144882202	https://www.genecards.org/cgi-bin/carddisp.pl?gene=PROM1
CTCF	CCCTC-Binding Factor	Protein Coding	P49711	59	GC16P137652	3.55654406547546	https://www.genecards.org/cgi-bin/carddisp.pl?gene=CTCF
XYLT2	Xylosyltransferase 2	Protein Coding	Q9H1B5	57	GC17P175908	3.54767870903015	https://www.genecards.org/cgi-bin/carddisp.pl?gene=XYLT2
NF2	NF2, Moesin-Ezrin-Radixin Like (MERLIN) Tumor Suppressor	Protein Coding	P35240	61	GC22P029603	3.5471363067627	https://www.genecards.org/cgi-bin/carddisp.pl?gene=NF2
CBX5	Chromobox 5	Protein Coding	P45973	53	GC12M054230	3.5441689491272	https://www.genecards.org/cgi-bin/carddisp.pl?gene=CBX5
HSPA8	Heat Shock Protein Family A (Hsp70) Member 8	Protein Coding	P11142	62	GC11M123057	3.54303050041199	https://www.genecards.org/cgi-bin/carddisp.pl?gene=HSPA8
B4GALNT1	Beta-1,4-N-Acetyl-Galactosaminyltransferase 1	Protein Coding	Q00973	57	GC12M057623	3.53937244415283	https://www.genecards.org/cgi-bin/carddisp.pl?gene=B4GALNT1
PSMC5	Proteasome 26S Subunit, ATPase 5	Protein Coding	P62195	54	GC17P063827	3.53664565086365	https://www.genecards.org/cgi-bin/carddisp.pl?gene=PSMC5
HDAC6	Histone Deacetylase 6	Protein Coding	Q9UBN7	66	GC0XP048801	3.5332	https://www.genecards.org/cgi-bin/carddisp.pl?gene=HDAC6
SNRPN	Small Nuclear Ribonucleoprotein Polypeptide N	Protein Coding	P63162	56	GC15P024823	3.5289101600647	https://www.genecards.org/cgi-bin/carddisp.pl?gene=SNRPN
UCHL5	Ubiquitin C-Terminal Hydrolase L5	Protein Coding	Q9Y5K5	51	GC01M193012	3.52876329421997	https://www.genecards.org/cgi-bin/carddisp.pl?gene=UCHL5
PIGL	Phosphatidylinositol Glycan Anchor Biosynthesis Class L	Protein Coding	Q9Y2B2	50	GC17P016217	3.52534151077271	https://www.genecards.org/cgi-bin/carddisp.pl?gene=PIGL
KAT8	Lysine Acetyltransferase 8	Protein Coding	Q9H7Z6	55	GC16P136850	3.52217626571655	https://www.genecards.org/cgi-bin/carddisp.pl?gene=KAT8
ICMT	Isoprenylcysteine Carboxyl Methyltransferase	Protein Coding	O60725	52	GC01M039788	3.51492309570313	https://www.genecards.org/cgi-bin/carddisp.pl?gene=ICMT
FRS2	Fibroblast Growth Factor Receptor Substrate 2	Protein Coding	Q8WU20	54	GC12P087406	3.51488208770752	https://www.genecards.org/cgi-bin/carddisp.pl?gene=FRS2
ANTXR1	ANTXR Cell Adhesion Molecule 1	Protein Coding	Q9H6X2	56	GC02P068977	3.51473951339722	https://www.genecards.org/cgi-bin/carddisp.pl?gene=ANTXR1
ATXN7	Ataxin 7	Protein Coding	O15265	54	GC03P069641	3.51357889175415	https://www.genecards.org/cgi-bin/carddisp.pl?gene=ATXN7
OXT	Oxytocin/Neurophysin I Prepropeptide	Protein Coding	P01178	50	GC20P012389	3.51141309738159	https://www.genecards.org/cgi-bin/carddisp.pl?gene=OXT
ABCG2	ATP Binding Cassette Subfamily G Member 2 (JR Blood Group)	Protein Coding	Q9UNQ0	62	GC04M088090	3.51054573059082	https://www.genecards.org/cgi-bin/carddisp.pl?gene=ABCG2
XDH	Xanthine Dehydrogenase	Protein Coding	P47989	60	GC02M031334	3.50907301902771	https://www.genecards.org/cgi-bin/carddisp.pl?gene=XDH
SEC61A1	SEC61 Translocon Subunit Alpha 1	Protein Coding	P61619	53	GC03P128051	3.5078387260437	https://www.genecards.org/cgi-bin/carddisp.pl?gene=SEC61A1
SLC2A1	Solute Carrier Family 2 Member 1	Protein Coding	P11166	66	GC01M042925	3.50476551055908	https://www.genecards.org/cgi-bin/carddisp.pl?gene=SLC2A1
PRKAA2	Protein Kinase AMP-Activated Catalytic Subunit Alpha 2	Protein Coding	P54646	61	GC01P056645	3.50364470481873	https://www.genecards.org/cgi-bin/carddisp.pl?gene=PRKAA2
UBC	Ubiquitin C	Protein Coding	P0CG48	56	GC12M124911	3.5010941028595	https://www.genecards.org/cgi-bin/carddisp.pl?gene=UBC
FARS2	Phenylalanyl-TRNA Synthetase 2, Mitochondrial	Protein Coding	O95363	56	GC06P020714	3.49422812461853	https://www.genecards.org/cgi-bin/carddisp.pl?gene=FARS2
MSMO1	Methylsterol Monooxygenase 1	Protein Coding	Q15800	54	GC04P165327	3.49151515960693	https://www.genecards.org/cgi-bin/carddisp.pl?gene=MSMO1
SMARCC1	SWI/SNF Related BAF Chromatin Remodeling Complex Subunit C1	Protein Coding	Q92922	56	GC03M047585	3.49130058288574	https://www.genecards.org/cgi-bin/carddisp.pl?gene=SMARCC1
LTA	Lymphotoxin Alpha	Protein Coding	P01374	54	GC06P199526	3.49091196060181	https://www.genecards.org/cgi-bin/carddisp.pl?gene=LTA
PIGT	Phosphatidylinositol Glycan Anchor Biosynthesis Class T	Protein Coding	Q969N2	51	GC20P045416	3.49011421203613	https://www.genecards.org/cgi-bin/carddisp.pl?gene=PIGT
TARS2	Threonyl-TRNA Synthetase 2, Mitochondrial	Protein Coding	Q9BW92	55	GC01P183420	3.48757529258728	https://www.genecards.org/cgi-bin/carddisp.pl?gene=TARS2
DNAJC17	DnaJ Heat Shock Protein Family (Hsp40) Member C17	Protein Coding	Q9NVM6	46	GC15M040765	3.48636293411255	https://www.genecards.org/cgi-bin/carddisp.pl?gene=DNAJC17
NUP42	Nucleoporin 42	Protein Coding	O15504	45	GC07P032236	3.48347616195679	https://www.genecards.org/cgi-bin/carddisp.pl?gene=NUP42
ADSL	Adenylosuccinate Lyase	Protein Coding	P30566	59	GC22P040346	3.48275184631348	https://www.genecards.org/cgi-bin/carddisp.pl?gene=ADSL
DHX38	DEAH-Box Helicase 38	Protein Coding	Q92620	53	GC16P137868	3.4816517829895	https://www.genecards.org/cgi-bin/carddisp.pl?gene=DHX38
LEFTY2	Left-Right Determination Factor 2	Protein Coding	O00292	57	GC01M230925	3.48098945617676	https://www.genecards.org/cgi-bin/carddisp.pl?gene=LEFTY2
XPO5	Exportin 5	Protein Coding	Q9HAV4	52	GC06M043522	3.47220373153687	https://www.genecards.org/cgi-bin/carddisp.pl?gene=XPO5
TNFRSF10A	TNF Receptor Superfamily Member 10a	Protein Coding	O00220	57	GC08M023190	3.46888017654419	https://www.genecards.org/cgi-bin/carddisp.pl?gene=TNFRSF10A
NEIL1	Nei Like DNA Glycosylase 1	Protein Coding	Q96FI4	51	GC15P075346	3.46874904632568	https://www.genecards.org/cgi-bin/carddisp.pl?gene=NEIL1
ISCA1	Iron-Sulfur Cluster Assembly 1	Protein Coding	Q9BUE6	49	GC09M086264	3.46846795082092	https://www.genecards.org/cgi-bin/carddisp.pl?gene=ISCA1
AKR1C1	Aldo-Keto Reductase Family 1 Member C1	Protein Coding	Q04828	57	GC10P004963	3.46832656860352	https://www.genecards.org/cgi-bin/carddisp.pl?gene=AKR1C1
SYK	Spleen Associated Tyrosine Kinase	Protein Coding	P43405	64	GC09P159630	3.46819138526917	https://www.genecards.org/cgi-bin/carddisp.pl?gene=SYK
BDNF	Brain Derived Neurotrophic Factor	Protein Coding	P23560	62	GC11M027654	3.46729421615601	https://www.genecards.org/cgi-bin/carddisp.pl?gene=BDNF
USP14	Ubiquitin Specific Peptidase 14	Protein Coding	P54578	57	GC18P000158	3.46686816215515	https://www.genecards.org/cgi-bin/carddisp.pl?gene=USP14
KIF4A	Kinesin Family Member 4A	Protein Coding	O95239	52	GC0XP070290	3.46551203727722	https://www.genecards.org/cgi-bin/carddisp.pl?gene=KIF4A
SPIB	Spi-B Transcription Factor	Protein Coding	Q01892	48	GC19P050418	3.46537899971008	https://www.genecards.org/cgi-bin/carddisp.pl?gene=SPIB
NOD2	Nucleotide Binding Oligomerization Domain Containing 2	Protein Coding	Q9HC29	60	GC16P050693	3.46445512771606	https://www.genecards.org/cgi-bin/carddisp.pl?gene=NOD2
ARID2	AT-Rich Interaction Domain 2	Protein Coding	Q68CP9	51	GC12P086492	3.46314883232117	https://www.genecards.org/cgi-bin/carddisp.pl?gene=ARID2
NUP85	Nucleoporin 85	Protein Coding	Q9BW27	51	GC17P075205	3.46111249923706	https://www.genecards.org/cgi-bin/carddisp.pl?gene=NUP85
VPS4B	Vacuolar Protein Sorting 4 Homolog B	Protein Coding	O75351	51	GC18M063389	3.46052837371826	https://www.genecards.org/cgi-bin/carddisp.pl?gene=VPS4B
FADD	Fas Associated Via Death Domain	Protein Coding	Q13158	58	GC11P070203	3.45957541465759	https://www.genecards.org/cgi-bin/carddisp.pl?gene=FADD
IFNB1	Interferon Beta 1	Protein Coding	P01574	55	GC09M021077	3.45902872085571	https://www.genecards.org/cgi-bin/carddisp.pl?gene=IFNB1
NOTCH3	Notch Receptor 3	Protein Coding	Q9UM47	64	GC19M015159	3.45625400543213	https://www.genecards.org/cgi-bin/carddisp.pl?gene=NOTCH3
RIF1	Replication Timing Regulatory Factor 1	Protein Coding	Q5UIP0	48	GC02P151409	3.45485305786133	https://www.genecards.org/cgi-bin/carddisp.pl?gene=RIF1
MEPE	Matrix Extracellular Phosphoglycoprotein	Protein Coding	Q9NQ76	51	GC04P087821	3.45053291320801	https://www.genecards.org/cgi-bin/carddisp.pl?gene=MEPE
PVT1	Pvt1 Oncogene	RNA Gene		32	GC08P128542	3.45050168037415	https://www.genecards.org/cgi-bin/carddisp.pl?gene=PVT1
FGF7	Fibroblast Growth Factor 7	Protein Coding	P21781	57	GC15P049423	3.44237756729126	https://www.genecards.org/cgi-bin/carddisp.pl?gene=FGF7
COL27A1	Collagen Type XXVII Alpha 1 Chain	Protein Coding	Q8IZC6	51	GC09P160399	3.44124794006348	https://www.genecards.org/cgi-bin/carddisp.pl?gene=COL27A1
RPS19	Ribosomal Protein S19	Protein Coding	P39019	58	GC19P171725	3.4383111000061	https://www.genecards.org/cgi-bin/carddisp.pl?gene=RPS19
CUL4B	Cullin 4B	Protein Coding	Q13620	54	GC0XM120640	3.43824100494385	https://www.genecards.org/cgi-bin/carddisp.pl?gene=CUL4B
ANGPT1	Angiopoietin 1	Protein Coding	Q15389	60	GC08M107246	3.43049383163452	https://www.genecards.org/cgi-bin/carddisp.pl?gene=ANGPT1
NUS1	NUS1 Dehydrodolichyl Diphosphate Synthase Subunit	Protein Coding	Q96E22	50	GC06P117675	3.42988252639771	https://www.genecards.org/cgi-bin/carddisp.pl?gene=NUS1
SFPQ	Splicing Factor Proline And Glutamine Rich	Protein Coding	P23246	55	GC01M035176	3.42841672897339	https://www.genecards.org/cgi-bin/carddisp.pl?gene=SFPQ
CSN1S1	Casein Alpha S1	Protein Coding	P47710	50	GC04P070199	3.42597150802612	https://www.genecards.org/cgi-bin/carddisp.pl?gene=CSN1S1
BMP6	Bone Morphogenetic Protein 6	Protein Coding	P22004	57	GC06P007726	3.42591261863708	https://www.genecards.org/cgi-bin/carddisp.pl?gene=BMP6
MMS19	MMS19 Cytosolic Iron-Sulfur Assembly Component	Protein Coding	Q96T76	46	GC10M097458	3.42277216911316	https://www.genecards.org/cgi-bin/carddisp.pl?gene=MMS19
DAXX	Death Domain Associated Protein	Protein Coding	Q9UER7	57	GC06M033318	3.42135906219482	https://www.genecards.org/cgi-bin/carddisp.pl?gene=DAXX
PLAU	Plasminogen Activator, Urokinase	Protein Coding	P00749	64	GC10P077004	3.41928	https://www.genecards.org/cgi-bin/carddisp.pl?gene=PLAU
LRP6	LDL Receptor Related Protein 6	Protein Coding	O75581	59	GC12M038973	3.41882491111755	https://www.genecards.org/cgi-bin/carddisp.pl?gene=LRP6
FDX2	Ferredoxin 2	Protein Coding	Q6P4F2	45	GC19M115651	3.41880893707275	https://www.genecards.org/cgi-bin/carddisp.pl?gene=FDX2
HIKESHI	Heat Shock Protein Nuclear Import Factor Hikeshi	Protein Coding	Q53FT3	48	GC11P130882	3.41723275184631	https://www.genecards.org/cgi-bin/carddisp.pl?gene=HIKESHI
MTRFR	Mitochondrial Translation Release Factor In Rescue	Protein Coding	Q9H3J6	45	GC12P141832	3.41702103614807	https://www.genecards.org/cgi-bin/carddisp.pl?gene=MTRFR
GPKOW	G-Patch Domain And KOW Motifs	Protein Coding	Q92917	47	GC0XM049113	3.41502451896667	https://www.genecards.org/cgi-bin/carddisp.pl?gene=GPKOW
SRD5A3	Steroid 5 Alpha-Reductase 3	Protein Coding	Q9H8P0	53	GC04P055346	3.41225528717041	https://www.genecards.org/cgi-bin/carddisp.pl?gene=SRD5A3
FAAP24	FA Core Complex Associated Protein 24	Protein Coding	Q9BTP7	47	GC19P171464	3.41197896003723	https://www.genecards.org/cgi-bin/carddisp.pl?gene=FAAP24
GNLY	Granulysin	Protein Coding	P22749	51	GC02P085685	3.41120290756226	https://www.genecards.org/cgi-bin/carddisp.pl?gene=GNLY
SYP	Synaptophysin	Protein Coding	P08247	58	GC0XM049187	3.41078782081604	https://www.genecards.org/cgi-bin/carddisp.pl?gene=SYP
FPR2	Formyl Peptide Receptor 2	Protein Coding	P25090	58	GC19P051752	3.40793609619141	https://www.genecards.org/cgi-bin/carddisp.pl?gene=FPR2
TLR7	Toll Like Receptor 7	Protein Coding	Q9NYK1	60	GC0XP012867	3.40629553794861	https://www.genecards.org/cgi-bin/carddisp.pl?gene=TLR7
PML	PML Nuclear Body Scaffold	Protein Coding	P29590	58	GC15P073994	3.4040253162384	https://www.genecards.org/cgi-bin/carddisp.pl?gene=PML
HLA-B	Major Histocompatibility Complex, Class I, B	Protein Coding	P01889	59	GC06M114919	3.39803004264832	https://www.genecards.org/cgi-bin/carddisp.pl?gene=HLA-B
NUP62	Nucleoporin 62	Protein Coding	P37198	57	GC19M049906	3.39800190925598	https://www.genecards.org/cgi-bin/carddisp.pl?gene=NUP62
NR1I2	Nuclear Receptor Subfamily 1 Group I Member 2	Protein Coding	O75469	56	GC03P119780	3.39793157577515	https://www.genecards.org/cgi-bin/carddisp.pl?gene=NR1I2
NUP107	Nucleoporin 107	Protein Coding	P57740	55	GC12P068686	3.39791703224182	https://www.genecards.org/cgi-bin/carddisp.pl?gene=NUP107
PKD2	Polycystin 2, Transient Receptor Potential Cation Channel	Protein Coding	Q13563	60	GC04P088007	3.39728283882141	https://www.genecards.org/cgi-bin/carddisp.pl?gene=PKD2
CLPX	Caseinolytic Mitochondrial Matrix Peptidase Chaperone Subunit X	Protein Coding	O76031	52	GC15M065148	3.39542770385742	https://www.genecards.org/cgi-bin/carddisp.pl?gene=CLPX
RBBP8	RB Binding Protein 8, Endonuclease	Protein Coding	Q99708	56	GC18P022798	3.39398145675659	https://www.genecards.org/cgi-bin/carddisp.pl?gene=RBBP8
DRD4	Dopamine Receptor D4	Protein Coding	P21917	57	GC11P024743	3.3923921585083	https://www.genecards.org/cgi-bin/carddisp.pl?gene=DRD4
HTRA1	HtrA Serine Peptidase 1	Protein Coding	Q92743	57	GC10P135429	3.38938975334167	https://www.genecards.org/cgi-bin/carddisp.pl?gene=HTRA1
PYCR2	Pyrroline-5-Carboxylate Reductase 2	Protein Coding	Q96C36	57	GC01M225919	3.38870215415955	https://www.genecards.org/cgi-bin/carddisp.pl?gene=PYCR2
POLR3A	RNA Polymerase III Subunit A	Protein Coding	O14802	57	GC10M085035	3.38414525985718	https://www.genecards.org/cgi-bin/carddisp.pl?gene=POLR3A
EPO	Erythropoietin	Protein Coding	P01588	54	GC07P100720	3.38290882110596	https://www.genecards.org/cgi-bin/carddisp.pl?gene=EPO
MT-CO3	Mitochondrially Encoded Cytochrome C Oxidase III	Protein Coding	P00414	45	GCMTP009209	3.38128662109375	https://www.genecards.org/cgi-bin/carddisp.pl?gene=MT-CO3
LOC106099062	HBB Recombination Region	Functional Element		10	GC11P024919	3.37829494476318	https://www.genecards.org/cgi-bin/carddisp.pl?gene=LOC106099062
POLDIP3	DNA Polymerase Delta Interacting Protein 3	Protein Coding	Q9BY77	49	GC22M042583	3.37631464004517	https://www.genecards.org/cgi-bin/carddisp.pl?gene=POLDIP3
SERPINA7	Serpin Family A Member 7	Protein Coding	P05543	53	GC0XM106032	3.37602734565735	https://www.genecards.org/cgi-bin/carddisp.pl?gene=SERPINA7
TPX2	TPX2 Microtubule Nucleation Factor	Protein Coding	Q9ULW0	54	GC20P031739	3.37551832199097	https://www.genecards.org/cgi-bin/carddisp.pl?gene=TPX2
DNTT	DNA Nucleotidylexotransferase	Protein Coding	P04053	54	GC10P096304	3.3720817565918	https://www.genecards.org/cgi-bin/carddisp.pl?gene=DNTT
CDC45	Cell Division Cycle 45	Protein Coding	O75419	57	GC22P019479	3.37173914909363	https://www.genecards.org/cgi-bin/carddisp.pl?gene=CDC45
IFT122	Intraflagellar Transport 122	Protein Coding	Q9HBG6	51	GC03P145156	3.37123227119446	https://www.genecards.org/cgi-bin/carddisp.pl?gene=IFT122
COPA	Coat Protein Complex I Subunit Alpha	Protein Coding	P53621	54	GC01M160288	3.37102174758911	https://www.genecards.org/cgi-bin/carddisp.pl?gene=COPA
SBDS	SBDS Ribosome Maturation Factor	Protein Coding	Q9Y3A5	54	GC07M066987	3.36572432518005	https://www.genecards.org/cgi-bin/carddisp.pl?gene=SBDS
TSHR-AS1	TSHR Antisense RNA 1	RNA Gene		19	GC14M081016	3.35764837265015	https://www.genecards.org/cgi-bin/carddisp.pl?gene=TSHR-AS1
PIN1	Peptidylprolyl Cis/Trans Isomerase, NIMA-Interacting 1	Protein Coding	Q13526	60	GC19P009835	3.35597991943359	https://www.genecards.org/cgi-bin/carddisp.pl?gene=PIN1
DPAGT1	Dolichyl-Phosphate N-Acetylglucosaminephosphotransferase 1	Protein Coding	Q9H3H5	57	GC11M147058	3.35493230819702	https://www.genecards.org/cgi-bin/carddisp.pl?gene=DPAGT1
DKK1	Dickkopf Wnt Signaling Pathway Inhibitor 1	Protein Coding	O94907	56	GC10P052314	3.35179543495178	https://www.genecards.org/cgi-bin/carddisp.pl?gene=DKK1
PAX2	Paired Box 2	Protein Coding	Q02962	58	GC10P100735	3.35105848312378	https://www.genecards.org/cgi-bin/carddisp.pl?gene=PAX2
PIGW	Phosphatidylinositol Glycan Anchor Biosynthesis Class W	Protein Coding	Q7Z7B1	48	GC17P036534	3.35084056854248	https://www.genecards.org/cgi-bin/carddisp.pl?gene=PIGW
MT-CYB	Mitochondrially Encoded Cytochrome B	Protein Coding	P00156	45	GCMTP014749	3.34950065612793	https://www.genecards.org/cgi-bin/carddisp.pl?gene=MT-CYB
AHDC1	AT-Hook DNA Binding Motif Containing 1	Protein Coding	Q5TGY3	45	GC01M027534	3.34932732582092	https://www.genecards.org/cgi-bin/carddisp.pl?gene=AHDC1
LARS2	Leucyl-TRNA Synthetase 2, Mitochondrial	Protein Coding	Q15031	57	GC03P069044	3.34855651855469	https://www.genecards.org/cgi-bin/carddisp.pl?gene=LARS2
SEC23A	SEC23 Homolog A, COPII Component	Protein Coding	Q15436	54	GC14M039031	3.34841966629028	https://www.genecards.org/cgi-bin/carddisp.pl?gene=SEC23A
FOS	Fos Proto-Oncogene, AP-1 Transcription Factor Subunit	Protein Coding	P01100	64	GC14P075278	3.34635829925537	https://www.genecards.org/cgi-bin/carddisp.pl?gene=FOS
U2AF2	U2 Small Nuclear RNA Auxiliary Factor 2	Protein Coding	P26368	52	GC19P055654	3.3457133769989	https://www.genecards.org/cgi-bin/carddisp.pl?gene=U2AF2
APEX2	Apurinic/Apyrimidinic Endodeoxyribonuclease 2	Protein Coding	Q9UBZ4	48	GC0XP055000	3.34567928314209	https://www.genecards.org/cgi-bin/carddisp.pl?gene=APEX2
SF3B2	Splicing Factor 3b Subunit 2	Protein Coding	Q13435	52	GC11P066050	3.34517908096313	https://www.genecards.org/cgi-bin/carddisp.pl?gene=SF3B2
WDR36	WD Repeat Domain 36	Protein Coding	Q8NI36	50	GC05P111091	3.34262228012085	https://www.genecards.org/cgi-bin/carddisp.pl?gene=WDR36
SFTPC	Surfactant Protein C	Protein Coding	P11686	52	GC08P022156	3.34183692932129	https://www.genecards.org/cgi-bin/carddisp.pl?gene=SFTPC
VTN	Vitronectin	Protein Coding	P04004	57	GC17M104241	3.34173965454102	https://www.genecards.org/cgi-bin/carddisp.pl?gene=VTN
DHX15	DEAH-Box Helicase 15	Protein Coding	O43143	51	GC04M024519	3.3410952091217	https://www.genecards.org/cgi-bin/carddisp.pl?gene=DHX15
AFAP1	Actin Filament Associated Protein 1	Protein Coding	Q8N556	51	GC04M007758	3.34009695053101	https://www.genecards.org/cgi-bin/carddisp.pl?gene=AFAP1
ADIPOQ	Adiponectin, C1Q And Collagen Domain Containing	Protein Coding	Q15848	59	GC03P186842	3.33910727500916	https://www.genecards.org/cgi-bin/carddisp.pl?gene=ADIPOQ
NCAM1	Neural Cell Adhesion Molecule 1	Protein Coding	P13591	61	GC11P112961	3.33654832839966	https://www.genecards.org/cgi-bin/carddisp.pl?gene=NCAM1
FIG4	FIG4 Phosphoinositide 5-Phosphatase	Protein Coding	Q92562	55	GC06P200380	3.33439707756042	https://www.genecards.org/cgi-bin/carddisp.pl?gene=FIG4
GTF2F1	General Transcription Factor IIF Subunit 1	Protein Coding	P35269	45	GC19M115494	3.33299398422241	https://www.genecards.org/cgi-bin/carddisp.pl?gene=GTF2F1
TUBB4A	Tubulin Beta 4A Class IVa	Protein Coding	P04350	59	GC19M115497	3.33116817474365	https://www.genecards.org/cgi-bin/carddisp.pl?gene=TUBB4A
RECQL5	RecQ Like Helicase 5	Protein Coding	O94762	52	GC17M075626	3.33018207550049	https://www.genecards.org/cgi-bin/carddisp.pl?gene=RECQL5
PROS1	Protein S	Protein Coding	P07225	60	GC03M093873	3.32990121841431	https://www.genecards.org/cgi-bin/carddisp.pl?gene=PROS1
OGT	O-Linked N-Acetylglucosamine (GlcNAc) Transferase	Protein Coding	O15294	58	GC0XP072499	3.32727599143982	https://www.genecards.org/cgi-bin/carddisp.pl?gene=OGT
TIMP2	TIMP Metallopeptidase Inhibitor 2	Protein Coding	P16035	54	GC17M078852	3.32561349868774	https://www.genecards.org/cgi-bin/carddisp.pl?gene=TIMP2
SPR	Sepiapterin Reductase	Protein Coding	P35270	62	GC02P072887	3.32226634025574	https://www.genecards.org/cgi-bin/carddisp.pl?gene=SPR
CXCR3	C-X-C Motif Chemokine Receptor 3	Protein Coding	P49682	58	GC0XM071615	3.32104969024658	https://www.genecards.org/cgi-bin/carddisp.pl?gene=CXCR3
GHSR	Growth Hormone Secretagogue Receptor	Protein Coding	Q92847	58	GC03M172443	3.32077741622925	https://www.genecards.org/cgi-bin/carddisp.pl?gene=GHSR
UBE2R2	Ubiquitin Conjugating Enzyme E2 R2	Protein Coding	Q712K3	50	GC09P085475	3.31976509094238	https://www.genecards.org/cgi-bin/carddisp.pl?gene=UBE2R2
MAP1LC3A	Microtubule Associated Protein 1 Light Chain 3 Alpha	Protein Coding	Q9H492	54	GC20P034546	3.31817483901978	https://www.genecards.org/cgi-bin/carddisp.pl?gene=MAP1LC3A
CYP2S1	Cytochrome P450 Family 2 Subfamily S Member 1	Protein Coding	Q96SQ9	51	GC19P041193	3.31528806686401	https://www.genecards.org/cgi-bin/carddisp.pl?gene=CYP2S1
FGF1	Fibroblast Growth Factor 1	Protein Coding	P05230	60	GC05M142555	3.31335306167603	https://www.genecards.org/cgi-bin/carddisp.pl?gene=FGF1
ALOX5	Arachidonate 5-Lipoxygenase	Protein Coding	P09917	61	GC10P045374	3.31267762184143	https://www.genecards.org/cgi-bin/carddisp.pl?gene=ALOX5
RUVBL2	RuvB Like AAA ATPase 2	Protein Coding	Q9Y230	57	GC19P048993	3.31115317344666	https://www.genecards.org/cgi-bin/carddisp.pl?gene=RUVBL2
CD14	CD14 Molecule	Protein Coding	P08571	58	GC05M140631	3.30830526351929	https://www.genecards.org/cgi-bin/carddisp.pl?gene=CD14
STAG1	STAG1 Cohesin Complex Component	Protein Coding	Q8WVM7	51	GC03M136336	3.30777835845947	https://www.genecards.org/cgi-bin/carddisp.pl?gene=STAG1
NOP56	NOP56 Ribonucleoprotein	Protein Coding	O00567	55	GC20P012378	3.30683851242065	https://www.genecards.org/cgi-bin/carddisp.pl?gene=NOP56
OGG1	8-Oxoguanine DNA Glycosylase	Protein Coding	O15527	59	GC03P030161	3.30469250679016	https://www.genecards.org/cgi-bin/carddisp.pl?gene=OGG1
RBBP6	RB Binding Protein 6, Ubiquitin Ligase	Protein Coding	Q7Z6E9	50	GC16P024537	3.30441451072693	https://www.genecards.org/cgi-bin/carddisp.pl?gene=RBBP6
CFI	Complement Factor I	Protein Coding	P05156	60	GC04M109732	3.30062198638916	https://www.genecards.org/cgi-bin/carddisp.pl?gene=CFI
PTCD3	Pentatricopeptide Repeat Domain 3	Protein Coding	Q96EY7	48	GC02P086106	3.29798340797424	https://www.genecards.org/cgi-bin/carddisp.pl?gene=PTCD3
HDAC9	Histone Deacetylase 9	Protein Coding	Q9UKV0	63	GC07P018086	3.29666495323181	https://www.genecards.org/cgi-bin/carddisp.pl?gene=HDAC9
ALYREF	Aly/REF Export Factor	Protein Coding	Q86V81	50	GC17M081887	3.29657483100891	https://www.genecards.org/cgi-bin/carddisp.pl?gene=ALYREF
KDM5C	Lysine Demethylase 5C	Protein Coding	P41229	58	GC0XM053176	3.29574203491211	https://www.genecards.org/cgi-bin/carddisp.pl?gene=KDM5C
ATP2A2	ATPase Sarcoplasmic/Endoplasmic Reticulum Ca2+ Transporting 2	Protein Coding	P16615	63	GC12P110280	3.29415512084961	https://www.genecards.org/cgi-bin/carddisp.pl?gene=ATP2A2
PPP1R8	Protein Phosphatase 1 Regulatory Subunit 8	Protein Coding	Q12972	49	GC01P027830	3.29133224487305	https://www.genecards.org/cgi-bin/carddisp.pl?gene=PPP1R8
LRRC59	Leucine Rich Repeat Containing 59	Protein Coding	Q96AG4	44	GC17M050375	3.29093384742737	https://www.genecards.org/cgi-bin/carddisp.pl?gene=LRRC59
SERPINA6	Serpin Family A Member 6	Protein Coding	P08185	58	GC14M126448	3.28786277770996	https://www.genecards.org/cgi-bin/carddisp.pl?gene=SERPINA6
ADCYAP1R1	ADCYAP Receptor Type I	Protein Coding	P41586	57	GC07P032622	3.28639793395996	https://www.genecards.org/cgi-bin/carddisp.pl?gene=ADCYAP1R1
NR4A1	Nuclear Receptor Subfamily 4 Group A Member 1	Protein Coding	P22736	60	GC12P052022	3.28637886047363	https://www.genecards.org/cgi-bin/carddisp.pl?gene=NR4A1
ALDH5A1	Aldehyde Dehydrogenase 5 Family Member A1	Protein Coding	P51649	60	GC06P024494	3.28459715843201	https://www.genecards.org/cgi-bin/carddisp.pl?gene=ALDH5A1
HERC2	HECT And RLD Domain Containing E3 Ubiquitin Protein Ligase 2	Protein Coding	O95714	57	GC15M028111	3.28391075134277	https://www.genecards.org/cgi-bin/carddisp.pl?gene=HERC2
CD2	CD2 Molecule	Protein Coding	P06729	57	GC01P116754	3.28337478637695	https://www.genecards.org/cgi-bin/carddisp.pl?gene=CD2
PRSS1	Serine Protease 1	Protein Coding	P07477	57	GC07P170526	3.28183126449585	https://www.genecards.org/cgi-bin/carddisp.pl?gene=PRSS1
KIAA0753	KIAA0753	Protein Coding	Q2KHM9	46	GC17M006578	3.28098797798157	https://www.genecards.org/cgi-bin/carddisp.pl?gene=KIAA0753
COX8A	Cytochrome C Oxidase Subunit 8A	Protein Coding	P10176	53	GC11P129734	3.27976083755493	https://www.genecards.org/cgi-bin/carddisp.pl?gene=COX8A
PRPF4	Pre-MRNA Splicing Tri-SnRNP Complex Factor PRPF4	Protein Coding	O43172	52	GC09P113275	3.27795171737671	https://www.genecards.org/cgi-bin/carddisp.pl?gene=PRPF4
DHX16	DEAH-Box Helicase 16	Protein Coding	O60231	52	GC06M030653	3.27718138694763	https://www.genecards.org/cgi-bin/carddisp.pl?gene=DHX16
RCE1	Ras Converting CAAX Endopeptidase 1	Protein Coding	Q9Y256	48	GC11P066842	3.27662968635559	https://www.genecards.org/cgi-bin/carddisp.pl?gene=RCE1
UBE2B	Ubiquitin Conjugating Enzyme E2 B	Protein Coding	P63146	54	GC05P134371	3.27557492256165	https://www.genecards.org/cgi-bin/carddisp.pl?gene=UBE2B
CTR9	CTR9 Component Of Paf1/RNA Polymerase II Complex	Protein Coding	Q6PD62	51	GC11P010751	3.27476716041565	https://www.genecards.org/cgi-bin/carddisp.pl?gene=CTR9
CYP2D6	Cytochrome P450 Family 2 Subfamily D Member 6 (Gene/Pseudogene)	Protein Coding	P10635	60	GC22M090768	3.2747483253479	https://www.genecards.org/cgi-bin/carddisp.pl?gene=CYP2D6
ASF1A	Anti-Silencing Function 1A Histone Chaperone	Protein Coding	Q9Y294	49	GC06P118894	3.27465581893921	https://www.genecards.org/cgi-bin/carddisp.pl?gene=ASF1A
ALDOA	Aldolase, Fructose-Bisphosphate A	Protein Coding	P04075	61	GC16P030064	3.2732081413269	https://www.genecards.org/cgi-bin/carddisp.pl?gene=ALDOA
PRPF8	Pre-MRNA Processing Factor 8	Protein Coding	Q6P2Q9	52	GC17M001650	3.27260637283325	https://www.genecards.org/cgi-bin/carddisp.pl?gene=PRPF8
TRPV6	Transient Receptor Potential Cation Channel Subfamily V Member 6	Protein Coding	Q9H1D0	60	GC07M142871	3.27204060554504	https://www.genecards.org/cgi-bin/carddisp.pl?gene=TRPV6
XAB2	XPA Binding Protein 2~Name Same As:- HGNC:14337	Protein Coding	Q9HCS7	48	GC19M007619	3.27197813987732	https://www.genecards.org/cgi-bin/carddisp.pl?gene=XAB2
TBK1	TANK Binding Kinase 1	Protein Coding	Q9UHD2	61	GC12P087253	3.27125144004822	https://www.genecards.org/cgi-bin/carddisp.pl?gene=TBK1
COX17	Cytochrome C Oxidase Copper Chaperone COX17	Protein Coding	Q14061	47	GC03M119654	3.26639652252197	https://www.genecards.org/cgi-bin/carddisp.pl?gene=COX17
VCAM1	Vascular Cell Adhesion Molecule 1	Protein Coding	P19320	58	GC01P100719	3.26618266105652	https://www.genecards.org/cgi-bin/carddisp.pl?gene=VCAM1
ID1	Inhibitor Of DNA Binding 1	Protein Coding	P41134	53	GC20P059307	3.26548862457275	https://www.genecards.org/cgi-bin/carddisp.pl?gene=ID1
HUWE1	HECT, UBA And WWE Domain Containing E3 Ubiquitin Protein Ligase 1	Protein Coding	Q7Z6Z7	59	GC0XM053532	3.26124048233032	https://www.genecards.org/cgi-bin/carddisp.pl?gene=HUWE1
GZMA	Granzyme A	Protein Coding	P12544	55	GC05P055102	3.25883984565735	https://www.genecards.org/cgi-bin/carddisp.pl?gene=GZMA
POFUT1	Protein O-Fucosyltransferase 1	Protein Coding	Q9H488	56	GC20P032207	3.25683236122131	https://www.genecards.org/cgi-bin/carddisp.pl?gene=POFUT1
YY1	YY1 Transcription Factor	Protein Coding	P25490	60	GC14P100238	3.25485253334045	https://www.genecards.org/cgi-bin/carddisp.pl?gene=YY1
FOXO1	Forkhead Box O1	Protein Coding	Q12778	64	GC13M040555	3.25304889678955	https://www.genecards.org/cgi-bin/carddisp.pl?gene=FOXO1
PRKN	Parkin RBR E3 Ubiquitin Protein Ligase	Protein Coding	O60260	61	GC06M161348	3.25102567672729	https://www.genecards.org/cgi-bin/carddisp.pl?gene=PRKN
KCNT1	Potassium Sodium-Activated Channel Subfamily T Member 1	Protein Coding	Q5JUK3	55	GC09P135702	3.25004863739014	https://www.genecards.org/cgi-bin/carddisp.pl?gene=KCNT1
MATR3	Matrin 3	Protein Coding	P43243	54	GC05P162492	3.24917817115784	https://www.genecards.org/cgi-bin/carddisp.pl?gene=MATR3
MRPL39	Mitochondrial Ribosomal Protein L39	Protein Coding	Q9NYK5	50	GC21M025585	3.24842953681946	https://www.genecards.org/cgi-bin/carddisp.pl?gene=MRPL39
ERG	ETS Transcription Factor ERG	Protein Coding	P11308	59	GC21M038367	3.24840474128723	https://www.genecards.org/cgi-bin/carddisp.pl?gene=ERG
MAP2K7	Mitogen-Activated Protein Kinase Kinase 7	Protein Coding	O14733	58	GC19P007903	3.24835872650146	https://www.genecards.org/cgi-bin/carddisp.pl?gene=MAP2K7
CYP2B6	Cytochrome P450 Family 2 Subfamily B Member 6	Protein Coding	P20813	59	GC19P040991	3.24781155586243	https://www.genecards.org/cgi-bin/carddisp.pl?gene=CYP2B6
ENG	Endoglin	Protein Coding	P17813	60	GC09M134668	3.24779963493347	https://www.genecards.org/cgi-bin/carddisp.pl?gene=ENG
CDH1	Cadherin 1	Protein Coding	P12830	61	GC16P068737	3.2469048500061	https://www.genecards.org/cgi-bin/carddisp.pl?gene=CDH1
PON1	Paraoxonase 1	Protein Coding	P27169	59	GC07M095297	3.2461621761322	https://www.genecards.org/cgi-bin/carddisp.pl?gene=PON1
TRAPPC9	Trafficking Protein Particle Complex Subunit 9	Protein Coding	Q96Q05	51	GC08M139728	3.2449369430542	https://www.genecards.org/cgi-bin/carddisp.pl?gene=TRAPPC9
MDH2	Malate Dehydrogenase 2	Protein Coding	P40926	60	GC07P076048	3.24156904220581	https://www.genecards.org/cgi-bin/carddisp.pl?gene=MDH2
ATF4	Activating Transcription Factor 4	Protein Coding	P18848	60	GC22P039519	3.24138021469116	https://www.genecards.org/cgi-bin/carddisp.pl?gene=ATF4
LBP	Lipopolysaccharide Binding Protein	Protein Coding	P18428	56	GC20P038346	3.24105215072632	https://www.genecards.org/cgi-bin/carddisp.pl?gene=LBP
RAC1	Rac Family Small GTPase 1	Protein Coding	P63000	61	GC07P031790	3.23702812194824	https://www.genecards.org/cgi-bin/carddisp.pl?gene=RAC1
MIR21	MicroRNA 21	RNA Gene		33	GC17P059841	3.23660397529602	https://www.genecards.org/cgi-bin/carddisp.pl?gene=MIR21
PLAA	Phospholipase A2 Activating Protein	Protein Coding	Q9Y263	55	GC09M026903	3.2352991104126	https://www.genecards.org/cgi-bin/carddisp.pl?gene=PLAA
HP	Haptoglobin	Protein Coding	P00738	58	GC16P137865	3.23316597938538	https://www.genecards.org/cgi-bin/carddisp.pl?gene=HP
UQCC1	Ubiquinol-Cytochrome C Reductase Complex Assembly Factor 1	Protein Coding	Q9NVA1	48	GC20M035302	3.22695851325989	https://www.genecards.org/cgi-bin/carddisp.pl?gene=UQCC1
PRKCSH	PRKCSH Beta Subunit Of Glucosidase II	Protein Coding	P14314	58	GC19P170963	3.22674894332886	https://www.genecards.org/cgi-bin/carddisp.pl?gene=PRKCSH
MTA1	Metastasis Associated 1	Protein Coding	Q13330	54	GC14P105419	3.2233304977417	https://www.genecards.org/cgi-bin/carddisp.pl?gene=MTA1
THOC5	THO Complex Subunit 5	Protein Coding	Q13769	47	GC22M029505	3.21988797187805	https://www.genecards.org/cgi-bin/carddisp.pl?gene=THOC5
FASN	Fatty Acid Synthase	Protein Coding	P49327	61	GC17M082078	3.21841812133789	https://www.genecards.org/cgi-bin/carddisp.pl?gene=FASN
IL2RB	Interleukin 2 Receptor Subunit Beta	Protein Coding	P14784	62	GC22M090733	3.21735668182373	https://www.genecards.org/cgi-bin/carddisp.pl?gene=IL2RB
NCOR1	Nuclear Receptor Corepressor 1	Protein Coding	O75376	57	GC17M016029	3.21670627593994	https://www.genecards.org/cgi-bin/carddisp.pl?gene=NCOR1
SPOP	Speckle Type BTB/POZ Protein	Protein Coding	O43791	56	GC17M049598	3.21550798416138	https://www.genecards.org/cgi-bin/carddisp.pl?gene=SPOP
TFAP2A	Transcription Factor AP-2 Alpha	Protein Coding	P05549	60	GC06M010393	3.21508884429932	https://www.genecards.org/cgi-bin/carddisp.pl?gene=TFAP2A
BRD9	Bromodomain Containing 9	Protein Coding	Q9H8M2	51	GC05M002700	3.21362924575806	https://www.genecards.org/cgi-bin/carddisp.pl?gene=BRD9
LALBA	Lactalbumin Alpha	Protein Coding	P00709	51	GC12M048567	3.21293926239014	https://www.genecards.org/cgi-bin/carddisp.pl?gene=LALBA
MAP2K3	Mitogen-Activated Protein Kinase Kinase 3	Protein Coding	P46734	61	GC17P174972	3.21284818649292	https://www.genecards.org/cgi-bin/carddisp.pl?gene=MAP2K3
ATP5MG	ATP Synthase Membrane Subunit G	Protein Coding	O75964	48	GC11P131751	3.21221947669983	https://www.genecards.org/cgi-bin/carddisp.pl?gene=ATP5MG
SLC25A1	Solute Carrier Family 25 Member 1	Protein Coding	P53007	58	GC22M090199	3.20936298370361	https://www.genecards.org/cgi-bin/carddisp.pl?gene=SLC25A1
NXT1	Nuclear Transport Factor 2 Like Export Factor 1	Protein Coding	Q9UKK6	46	GC20P023350	3.20934462547302	https://www.genecards.org/cgi-bin/carddisp.pl?gene=NXT1
SNRNP200	Small Nuclear Ribonucleoprotein U5 Subunit 200	Protein Coding	O75643	53	GC02M102950	3.20838928222656	https://www.genecards.org/cgi-bin/carddisp.pl?gene=SNRNP200
IMMT	Inner Membrane Mitochondrial Protein	Protein Coding	Q16891	52	GC02M086144	3.20673298835754	https://www.genecards.org/cgi-bin/carddisp.pl?gene=IMMT
HPSE	Heparanase	Protein Coding	Q9Y251	57	GC04M083292	3.20349645614624	https://www.genecards.org/cgi-bin/carddisp.pl?gene=HPSE
MAP1B	Microtubule Associated Protein 1B	Protein Coding	P46821	57	GC05P072107	3.20266485214233	https://www.genecards.org/cgi-bin/carddisp.pl?gene=MAP1B
RPA3	Replication Protein A3	Protein Coding	P35244	52	GC07M010162	3.20102429389954	https://www.genecards.org/cgi-bin/carddisp.pl?gene=RPA3
MIR34C	MicroRNA 34c	RNA Gene		30	GC11P131487	3.19975233078003	https://www.genecards.org/cgi-bin/carddisp.pl?gene=MIR34C
NET1	Neuroepithelial Cell Transforming 1	Protein Coding	Q7Z628	54	GC10P005430	3.1989221572876	https://www.genecards.org/cgi-bin/carddisp.pl?gene=NET1
PNPLA4	Patatin Like Domain 4, Phospholipase And Triacylglycerol Lipase	Protein Coding	P41247	49	GC0XM007898	3.19743	https://www.genecards.org/cgi-bin/carddisp.pl?gene=PNPLA4
MME	Membrane Metalloendopeptidase	Protein Coding	P08473	62	GC03P155024	3.19717216491699	https://www.genecards.org/cgi-bin/carddisp.pl?gene=MME
ATP1A1	ATPase Na+/K+ Transporting Subunit Alpha 1	Protein Coding	P05023	61	GC01P116372	3.19665956497192	https://www.genecards.org/cgi-bin/carddisp.pl?gene=ATP1A1
FERMT1	FERM Domain Containing Kindlin 1	Protein Coding	Q9BQL6	53	GC20M011277	3.19611072540283	https://www.genecards.org/cgi-bin/carddisp.pl?gene=FERMT1
NARS2	Asparaginyl-TRNA Synthetase 2, Mitochondrial	Protein Coding	Q96I59	55	GC11M078435	3.19599890708923	https://www.genecards.org/cgi-bin/carddisp.pl?gene=NARS2
SETX	Senataxin	Protein Coding	Q7Z333	52	GC09M132261	3.19467639923096	https://www.genecards.org/cgi-bin/carddisp.pl?gene=SETX
SGPP1	Sphingosine-1-Phosphate Phosphatase 1	Protein Coding	Q9BX95	45	GC14M063684	3.19373917579651	https://www.genecards.org/cgi-bin/carddisp.pl?gene=SGPP1
COQ5	Coenzyme Q5, Methyltransferase	Protein Coding	Q5HYK3	53	GC12M120503	3.19267868995667	https://www.genecards.org/cgi-bin/carddisp.pl?gene=COQ5
NUP35	Nucleoporin 35	Protein Coding	Q8NFH5	46	GC02P183117	3.19023156166077	https://www.genecards.org/cgi-bin/carddisp.pl?gene=NUP35
DNA2	DNA Replication Helicase/Nuclease 2	Protein Coding	P51530	54	GC10M068414	3.18922567367554	https://www.genecards.org/cgi-bin/carddisp.pl?gene=DNA2
MAP3K8	Mitogen-Activated Protein Kinase Kinase Kinase 8	Protein Coding	P41279	58	GC10P031523	3.18853449821472	https://www.genecards.org/cgi-bin/carddisp.pl?gene=MAP3K8
DDX42	DEAD-Box Helicase 42	Protein Coding	Q86XP3	44	GC17P063773	3.18737411499023	https://www.genecards.org/cgi-bin/carddisp.pl?gene=DDX42
RAD18	RAD18 E3 Ubiquitin Protein Ligase	Protein Coding	Q9NS91	54	GC03M008775	3.18730211257935	https://www.genecards.org/cgi-bin/carddisp.pl?gene=RAD18
METTL16	Methyltransferase 16, RNA N6-Adenosine	Protein Coding	Q86W50	44	GC17M002405	3.18712568283081	https://www.genecards.org/cgi-bin/carddisp.pl?gene=METTL16
KIT	KIT Proto-Oncogene, Receptor Tyrosine Kinase	Protein Coding	P10721	66	GC04P054657	3.17910623550415	https://www.genecards.org/cgi-bin/carddisp.pl?gene=KIT
ACIN1	Apoptotic Chromatin Condensation Inducer 1	Protein Coding	Q9UKV3	47	GC14M023058	3.17909836769104	https://www.genecards.org/cgi-bin/carddisp.pl?gene=ACIN1
HSF1	Heat Shock Transcription Factor 1	Protein Coding	Q00613	59	GC08P144291	3.17778515815735	https://www.genecards.org/cgi-bin/carddisp.pl?gene=HSF1
FGF8	Fibroblast Growth Factor 8	Protein Coding	P55075	60	GC10M101770	3.17454600334167	https://www.genecards.org/cgi-bin/carddisp.pl?gene=FGF8
PSMB5	Proteasome 20S Subunit Beta 5	Protein Coding	P28074	56	GC14M023016	3.17188262939453	https://www.genecards.org/cgi-bin/carddisp.pl?gene=PSMB5
ADCY10	Adenylate Cyclase 10	Protein Coding	Q96PN6	55	GC01M167809	3.17017507553101	https://www.genecards.org/cgi-bin/carddisp.pl?gene=ADCY10
KNG1	Kininogen 1	Protein Coding	P01042	60	GC03P186717	3.16875886917114	https://www.genecards.org/cgi-bin/carddisp.pl?gene=KNG1
COPB2	Coat Protein Complex I Subunit Beta 2	Protein Coding	P35606	54	GC03M139355	3.16763210296631	https://www.genecards.org/cgi-bin/carddisp.pl?gene=COPB2
GATAD2A	GATA Zinc Finger Domain Containing 2A	Protein Coding	Q86YP4	48	GC19P171244	3.16653156280518	https://www.genecards.org/cgi-bin/carddisp.pl?gene=GATAD2A
MMP14	Matrix Metallopeptidase 14	Protein Coding	P50281	63	GC14P065380	3.16651296615601	https://www.genecards.org/cgi-bin/carddisp.pl?gene=MMP14
UFC1	Ubiquitin-Fold Modifier Conjugating Enzyme 1	Protein Coding	Q9Y3C8	48	GC01P161152	3.16620302200317	https://www.genecards.org/cgi-bin/carddisp.pl?gene=UFC1
LHX2	LIM Homeobox 2	Protein Coding	P50458	50	GC09P124001	3.16596913337708	https://www.genecards.org/cgi-bin/carddisp.pl?gene=LHX2
COXFA4	Cytochrome C Oxidase Associated Subunit FA4	Protein Coding	O00483	52	GC07M010938	3.16487073898315	https://www.genecards.org/cgi-bin/carddisp.pl?gene=COXFA4
PRKCZ	Protein Kinase C Zeta	Protein Coding	Q05513	61	GC01P091475	3.16376256942749	https://www.genecards.org/cgi-bin/carddisp.pl?gene=PRKCZ
NR5A2	Nuclear Receptor Subfamily 5 Group A Member 2	Protein Coding	O00482	57	GC01P199996	3.16213655471802	https://www.genecards.org/cgi-bin/carddisp.pl?gene=NR5A2
IGFBP3	Insulin Like Growth Factor Binding Protein 3	Protein Coding	P17936	59	GC07M045912	3.16024231910706	https://www.genecards.org/cgi-bin/carddisp.pl?gene=IGFBP3
CANX	Calnexin	Protein Coding	P27824	58	GC05P179678	3.15879201889038	https://www.genecards.org/cgi-bin/carddisp.pl?gene=CANX
NOS3	Nitric Oxide Synthase 3	Protein Coding	P29474	62	GC07P170688	3.15612459182739	https://www.genecards.org/cgi-bin/carddisp.pl?gene=NOS3
SPAST	Spastin	Protein Coding	Q9UBP0	54	GC02P032063	3.15485286712646	https://www.genecards.org/cgi-bin/carddisp.pl?gene=SPAST
HTRA2	HtrA Serine Peptidase 2	Protein Coding	O43464	58	GC02P074529	3.15426087379456	https://www.genecards.org/cgi-bin/carddisp.pl?gene=HTRA2
DARS2	Aspartyl-TRNA Synthetase 2, Mitochondrial	Protein Coding	Q6PI48	55	GC01P173824	3.15318846702576	https://www.genecards.org/cgi-bin/carddisp.pl?gene=DARS2
PIAS4	Protein Inhibitor Of Activated STAT 4	Protein Coding	Q8N2W9	52	GC19P004007	3.15304970741272	https://www.genecards.org/cgi-bin/carddisp.pl?gene=PIAS4
VDAC1	Voltage Dependent Anion Channel 1	Protein Coding	P21796	59	GC05M133975	3.15281200408936	https://www.genecards.org/cgi-bin/carddisp.pl?gene=VDAC1
COMT	Catechol-O-Methyltransferase	Protein Coding	P21964	63	GC22P019941	3.1527407169342	https://www.genecards.org/cgi-bin/carddisp.pl?gene=COMT
ACVRL1	Activin A Receptor Like Type 1	Protein Coding	P37023	63	GC12P051906	3.15207958221436	https://www.genecards.org/cgi-bin/carddisp.pl?gene=ACVRL1
GDF5	Growth Differentiation Factor 5	Protein Coding	P43026	57	GC20M035433	3.15007662773132	https://www.genecards.org/cgi-bin/carddisp.pl?gene=GDF5
GDF6	Growth Differentiation Factor 6	Protein Coding	Q6KF10	54	GC08M096142	3.14880847930908	https://www.genecards.org/cgi-bin/carddisp.pl?gene=GDF6
TEAD1	TEA Domain Transcription Factor 1	Protein Coding	P28347	58	GC11P012674	3.14615559577942	https://www.genecards.org/cgi-bin/carddisp.pl?gene=TEAD1
LAMA5	Laminin Subunit Alpha 5	Protein Coding	O15230	56	GC20M062307	3.14291739463806	https://www.genecards.org/cgi-bin/carddisp.pl?gene=LAMA5
ACAN	Aggrecan	Protein Coding	P16112	59	GC15P211414	3.14201	https://www.genecards.org/cgi-bin/carddisp.pl?gene=ACAN
ODR4	Odr-4 GPCR Localization Factor Homolog	Protein Coding	Q5SWX8	39	GC01P186593	3.14125061035156	https://www.genecards.org/cgi-bin/carddisp.pl?gene=ODR4
PIK3CG	Phosphatidylinositol-4,5-Bisphosphate 3-Kinase Catalytic Subunit Gamma	Protein Coding	P48736	62	GC07P106865	3.13894557952881	https://www.genecards.org/cgi-bin/carddisp.pl?gene=PIK3CG
NMNAT1	Nicotinamide Nucleotide Adenylyltransferase 1	Protein Coding	Q9HAN9	60	GC01P091821	3.13861918449402	https://www.genecards.org/cgi-bin/carddisp.pl?gene=NMNAT1
ATP1A2	ATPase Na+/K+ Transporting Subunit Alpha 2	Protein Coding	P50993	61	GC01P160115	3.13705372810364	https://www.genecards.org/cgi-bin/carddisp.pl?gene=ATP1A2
SETDB1	SET Domain Bifurcated Histone Lysine Methyltransferase 1	Protein Coding	Q15047	55	GC01P150926	3.13408517837524	https://www.genecards.org/cgi-bin/carddisp.pl?gene=SETDB1
NCSTN	Nicastrin	Protein Coding	Q92542	61	GC01P160343	3.13391828536987	https://www.genecards.org/cgi-bin/carddisp.pl?gene=NCSTN
TOR1AIP1	Torsin 1A Interacting Protein 1	Protein Coding	Q5JTV8	51	GC01P179882	3.1338791847229	https://www.genecards.org/cgi-bin/carddisp.pl?gene=TOR1AIP1
MLANA	Melan-A	Protein Coding	Q16655	53	GC09P011262	3.13205695152283	https://www.genecards.org/cgi-bin/carddisp.pl?gene=MLANA
PIAS1	Protein Inhibitor Of Activated STAT 1	Protein Coding	O75925	58	GC15P068054	3.13180112838745	https://www.genecards.org/cgi-bin/carddisp.pl?gene=PIAS1
PKP1	Plakophilin 1	Protein Coding	Q13835	51	GC01P201283	3.13156151771545	https://www.genecards.org/cgi-bin/carddisp.pl?gene=PKP1
MAGEA3	MAGE Family Member A3	Protein Coding	P43357	50	GC0XP152698	3.1298725605011	https://www.genecards.org/cgi-bin/carddisp.pl?gene=MAGEA3
COL9A1	Collagen Type IX Alpha 1 Chain	Protein Coding	P20849	53	GC06M070215	3.12754511833191	https://www.genecards.org/cgi-bin/carddisp.pl?gene=COL9A1
F8	Coagulation Factor VIII	Protein Coding	P00451	60	GC0XM154835	3.12577128410339	https://www.genecards.org/cgi-bin/carddisp.pl?gene=F8
RFC5	Replication Factor C Subunit 5	Protein Coding	P40937	51	GC12P118013	3.12540149688721	https://www.genecards.org/cgi-bin/carddisp.pl?gene=RFC5
HDAC4	Histone Deacetylase 4	Protein Coding	P56524	64	GC02M239048	3.12539339065552	https://www.genecards.org/cgi-bin/carddisp.pl?gene=HDAC4
DPM1	Dolichyl-Phosphate Mannosyltransferase Subunit 1, Catalytic	Protein Coding	O60762	55	GC20M050934	3.12456011772156	https://www.genecards.org/cgi-bin/carddisp.pl?gene=DPM1
EEPD1	Endonuclease/Exonuclease/Phosphatase Family Domain Containing 1	Protein Coding	Q7L9B9	43	GC07P036153	3.12302207946777	https://www.genecards.org/cgi-bin/carddisp.pl?gene=EEPD1
MRPS23	Mitochondrial Ribosomal Protein S23	Protein Coding	Q9Y3D9	50	GC17M057834	3.12024593353271	https://www.genecards.org/cgi-bin/carddisp.pl?gene=MRPS23
PPARGC1A	PPARG Coactivator 1 Alpha	Protein Coding	Q9UBK2	60	GC04M023755	3.11964273452759	https://www.genecards.org/cgi-bin/carddisp.pl?gene=PPARGC1A
RPL14	Ribosomal Protein L14	Protein Coding	P50914	50	GC03P068797	3.11678957939148	https://www.genecards.org/cgi-bin/carddisp.pl?gene=RPL14
ATP2B1	ATPase Plasma Membrane Ca2+ Transporting 1	Protein Coding	P20020	57	GC12M089588	3.11595416069031	https://www.genecards.org/cgi-bin/carddisp.pl?gene=ATP2B1
EGLN1	Egl-9 Family Hypoxia Inducible Factor 1	Protein Coding	Q9GZT9	63	GC01M231363	3.11458396911621	https://www.genecards.org/cgi-bin/carddisp.pl?gene=EGLN1
TBXAS1	Thromboxane A Synthase 1	Protein Coding	P24557	60	GC07P139777	3.11454153060913	https://www.genecards.org/cgi-bin/carddisp.pl?gene=TBXAS1
STK33	Serine/Threonine Kinase 33	Protein Coding	Q9BYT3	53	GC11M016879	3.1135036945343	https://www.genecards.org/cgi-bin/carddisp.pl?gene=STK33
AMER1	APC Membrane Recruitment Protein 1	Protein Coding	Q5JTC6	48	GC0XM064185	3.11180710792542	https://www.genecards.org/cgi-bin/carddisp.pl?gene=AMER1
WNT3A	Wnt Family Member 3A	Protein Coding	P56704	60	GC01P234321	3.10735750198364	https://www.genecards.org/cgi-bin/carddisp.pl?gene=WNT3A
CKS1B	CDC28 Protein Kinase Regulatory Subunit 1B	Protein Coding	P61024	54	GC01P154974	3.1071662902832	https://www.genecards.org/cgi-bin/carddisp.pl?gene=CKS1B
AKR1A1	Aldo-Keto Reductase Family 1 Member A1	Protein Coding	P14550	56	GC01P045550	3.10695600509644	https://www.genecards.org/cgi-bin/carddisp.pl?gene=AKR1A1
GRWD1	Glutamate Rich WD Repeat Containing 1	Protein Coding	Q9BQ67	47	GC19P048445	3.1053569316864	https://www.genecards.org/cgi-bin/carddisp.pl?gene=GRWD1
ECSIT	ECSIT Signaling Integrator	Protein Coding	Q9BQ95	48	GC19M011505	3.10308432579041	https://www.genecards.org/cgi-bin/carddisp.pl?gene=ECSIT
F7	Coagulation Factor VII	Protein Coding	P08709	61	GC13P113105	3.09994888305664	https://www.genecards.org/cgi-bin/carddisp.pl?gene=F7
KLF4	KLF Transcription Factor 4	Protein Coding	O43474	60	GC09M107484	3.0975980758667	https://www.genecards.org/cgi-bin/carddisp.pl?gene=KLF4
ASF1B	Anti-Silencing Function 1B Histone Chaperone	Protein Coding	Q9NVP2	50	GC19M014119	3.09628438949585	https://www.genecards.org/cgi-bin/carddisp.pl?gene=ASF1B
NDUFS5	NADH:Ubiquinone Oxidoreductase Subunit S5	Protein Coding	O43920	51	GC01P039026	3.09552812576294	https://www.genecards.org/cgi-bin/carddisp.pl?gene=NDUFS5
PDGFRB	Platelet Derived Growth Factor Receptor Beta	Protein Coding	P09619	66	GC05M150113	3.09462904930115	https://www.genecards.org/cgi-bin/carddisp.pl?gene=PDGFRB
TONSL	Tonsoku Like, DNA Repair Protein	Protein Coding	Q96HA7	48	GC08M144428	3.09157705307007	https://www.genecards.org/cgi-bin/carddisp.pl?gene=TONSL
REV1	REV1 DNA Directed Polymerase	Protein Coding	Q9UBZ9	53	GC02M103011	3.08874249458313	https://www.genecards.org/cgi-bin/carddisp.pl?gene=REV1
UBE2I	Ubiquitin Conjugating Enzyme E2 I	Protein Coding	P63279	60	GC16P135893	3.08739900588989	https://www.genecards.org/cgi-bin/carddisp.pl?gene=UBE2I
SSTR2	Somatostatin Receptor 2	Protein Coding	P30874	60	GC17P073165	3.08619403839111	https://www.genecards.org/cgi-bin/carddisp.pl?gene=SSTR2
CCK	Cholecystokinin	Protein Coding	P06307	56	GC03M042274	3.08605337142944	https://www.genecards.org/cgi-bin/carddisp.pl?gene=CCK
USP9X	Ubiquitin Specific Peptidase 9 X-Linked	Protein Coding	Q93008	60	GC0XP041085	3.08567571640015	https://www.genecards.org/cgi-bin/carddisp.pl?gene=USP9X
CLTA	Clathrin Light Chain A	Protein Coding	P09496	48	GC09P036190	3.08522200584412	https://www.genecards.org/cgi-bin/carddisp.pl?gene=CLTA
ENO2	Enolase 2	Protein Coding	P09104	60	GC12P006913	3.07826614379883	https://www.genecards.org/cgi-bin/carddisp.pl?gene=ENO2
USP11	Ubiquitin Specific Peptidase 11	Protein Coding	P51784	52	GC0XP047232	3.07741117477417	https://www.genecards.org/cgi-bin/carddisp.pl?gene=USP11
HCN1	Hyperpolarization Activated Cyclic Nucleotide Gated Potassium Channel 1	Protein Coding	O60741	58	GC05M045405	3.07737493515015	https://www.genecards.org/cgi-bin/carddisp.pl?gene=HCN1
IL6ST	Interleukin 6 Cytokine Family Signal Transducer	Protein Coding	P40189	63	GC05M055935	3.07719612121582	https://www.genecards.org/cgi-bin/carddisp.pl?gene=IL6ST
HLA-DRB1	Major Histocompatibility Complex, Class II, DR Beta 1	Protein Coding	P01911	59	GC06M115004	3.07579612731934	https://www.genecards.org/cgi-bin/carddisp.pl?gene=HLA-DRB1
UBE2D3	Ubiquitin Conjugating Enzyme E2 D3	Protein Coding	P61077	55	GC04M102820	3.07428503036499	https://www.genecards.org/cgi-bin/carddisp.pl?gene=UBE2D3
CD28	CD28 Molecule	Protein Coding	P10747	61	GC02P203706	3.07327818870544	https://www.genecards.org/cgi-bin/carddisp.pl?gene=CD28
XRCC4	X-Ray Repair Cross Complementing 4	Protein Coding	Q13426	56	GC05P083077	3.07194	https://www.genecards.org/cgi-bin/carddisp.pl?gene=XRCC4
COX16	Cytochrome C Oxidase Assembly Factor COX16	Protein Coding	Q9P0S2	46	GC14M070326	3.06785750389099	https://www.genecards.org/cgi-bin/carddisp.pl?gene=COX16
SETD2	SET Domain Containing 2, Histone Lysine Methyltransferase	Protein Coding	Q9BYW2	59	GC03M047033	3.06594514846802	https://www.genecards.org/cgi-bin/carddisp.pl?gene=SETD2
ST14	ST14 Transmembrane Serine Protease Matriptase	Protein Coding	Q9Y5Y6	60	GC11P130159	3.06250429153442	https://www.genecards.org/cgi-bin/carddisp.pl?gene=ST14
BAP1	BRCA1 Associated Deubiquitinase 1	Protein Coding	Q92560	59	GC03M052401	3.06240892410278	https://www.genecards.org/cgi-bin/carddisp.pl?gene=BAP1
TMTC3	Transmembrane O-Mannosyltransferase Targeting Cadherins 3	Protein Coding	Q6ZXV5	47	GC12P088142	3.0619535446167	https://www.genecards.org/cgi-bin/carddisp.pl?gene=TMTC3
CYP1A1	Cytochrome P450 Family 1 Subfamily A Member 1	Protein Coding	P04798	60	GC15M074719	3.06152	https://www.genecards.org/cgi-bin/carddisp.pl?gene=CYP1A1
DCLK2	Doublecortin Like Kinase 2	Protein Coding	Q8N568	51	GC04P150078	3.06113409996033	https://www.genecards.org/cgi-bin/carddisp.pl?gene=DCLK2
LOC106804612	Hemoglobin Subunit Alpha 2 Recombination Region	Functional Element		10	GC16P139499	3.06004762649536	https://www.genecards.org/cgi-bin/carddisp.pl?gene=LOC106804612
TYROBP	Transmembrane Immune Signaling Adaptor TYROBP	Protein Coding	O43914	55	GC19M035904	3.05892968177795	https://www.genecards.org/cgi-bin/carddisp.pl?gene=TYROBP
CYP7A1	Cytochrome P450 Family 7 Subfamily A Member 1	Protein Coding	P22680	54	GC08M058490	3.05716848373413	https://www.genecards.org/cgi-bin/carddisp.pl?gene=CYP7A1
MRPS16	Mitochondrial Ribosomal Protein S16	Protein Coding	Q9Y3D3	52	GC10M073248	3.05680990219116	https://www.genecards.org/cgi-bin/carddisp.pl?gene=MRPS16
S100B	S100 Calcium Binding Protein B	Protein Coding	P04271	58	GC21M055662	3.0562641620636	https://www.genecards.org/cgi-bin/carddisp.pl?gene=S100B
WDR37	WD Repeat Domain 37	Protein Coding	Q9Y2I8	50	GC10P002610	3.05606389045715	https://www.genecards.org/cgi-bin/carddisp.pl?gene=WDR37
RPS14	Ribosomal Protein S14	Protein Coding	P62263	54	GC05M150443	3.05528020858765	https://www.genecards.org/cgi-bin/carddisp.pl?gene=RPS14
SYNE2	Spectrin Repeat Containing Nuclear Envelope Protein 2	Protein Coding	Q8WXH0	51	GC14P063761	3.05420351028442	https://www.genecards.org/cgi-bin/carddisp.pl?gene=SYNE2
FGF4	Fibroblast Growth Factor 4	Protein Coding	P08620	57	GC11M146346	3.05299758911133	https://www.genecards.org/cgi-bin/carddisp.pl?gene=FGF4
TOP3A	DNA Topoisomerase III Alpha	Protein Coding	Q13472	55	GC17M018271	3.04937791824341	https://www.genecards.org/cgi-bin/carddisp.pl?gene=TOP3A
RBM14	RNA Binding Motif Protein 14	Protein Coding	Q96PK6	50	GC11P130223	3.04848623275757	https://www.genecards.org/cgi-bin/carddisp.pl?gene=RBM14
PHF5A	PHD Finger Protein 5A	Protein Coding	Q7RTV0	46	GC22M041459	3.04769897460938	https://www.genecards.org/cgi-bin/carddisp.pl?gene=PHF5A
FGF3	Fibroblast Growth Factor 3	Protein Coding	P11487	57	GC11M146347	3.0475013256073	https://www.genecards.org/cgi-bin/carddisp.pl?gene=FGF3
RPL31	Ribosomal Protein L31	Protein Coding	P62899	53	GC02P102672	3.04697942733765	https://www.genecards.org/cgi-bin/carddisp.pl?gene=RPL31
KDM1A	Lysine Demethylase 1A	Protein Coding	O60341	61	GC01P023019	3.04676270484924	https://www.genecards.org/cgi-bin/carddisp.pl?gene=KDM1A
CDH5	Cadherin 5	Protein Coding	P33151	60	GC16P066366	3.04406309127808	https://www.genecards.org/cgi-bin/carddisp.pl?gene=CDH5
TOMM20	Translocase Of Outer Mitochondrial Membrane 20	Protein Coding	Q15388	51	GC01M235109	3.04367399215698	https://www.genecards.org/cgi-bin/carddisp.pl?gene=TOMM20
CACNA1A	Calcium Voltage-Gated Channel Subunit Alpha1 A	Protein Coding	O00555	60	GC19M013206	3.04147005081177	https://www.genecards.org/cgi-bin/carddisp.pl?gene=CACNA1A
CCT2	Chaperonin Containing TCP1 Subunit 2	Protein Coding	P78371	54	GC12P069585	3.03980779647827	https://www.genecards.org/cgi-bin/carddisp.pl?gene=CCT2
NAT10	N-Acetyltransferase 10	Protein Coding	Q9H0A0	50	GC11P034105	3.03877639770508	https://www.genecards.org/cgi-bin/carddisp.pl?gene=NAT10
FOXC1	Forkhead Box C1	Protein Coding	Q12948	55	GC06P020486	3.0355019569397	https://www.genecards.org/cgi-bin/carddisp.pl?gene=FOXC1
ATP6AP1	ATPase H+ Transporting Accessory Protein 1	Protein Coding	Q15904	57	GC0XP154428	3.03526711463928	https://www.genecards.org/cgi-bin/carddisp.pl?gene=ATP6AP1
ADCYAP1	Adenylate Cyclase Activating Polypeptide 1	Protein Coding	P18509	55	GC18P000895	3.03374195098877	https://www.genecards.org/cgi-bin/carddisp.pl?gene=ADCYAP1
TRD-GTC9-1	TRNA-Asp (Anticodon GTC) 9-1	RNA Gene		14	GC01P184014	3.02796983718872	https://www.genecards.org/cgi-bin/carddisp.pl?gene=TRD-GTC9-1
IDH2	Isocitrate Dehydrogenase (NADP(+)) 2	Protein Coding	P48735	65	GC15M090083	3.02312517166138	https://www.genecards.org/cgi-bin/carddisp.pl?gene=IDH2
FZR1	Fizzy And Cell Division Cycle 20 Related 1	Protein Coding	Q9UM11	54	GC19P003506	3.01966571807861	https://www.genecards.org/cgi-bin/carddisp.pl?gene=FZR1
BRD3	Bromodomain Containing 3	Protein Coding	Q15059	55	GC09M134030	3.01905298233032	https://www.genecards.org/cgi-bin/carddisp.pl?gene=BRD3
PPP2R1A	Protein Phosphatase 2 Scaffold Subunit Aalpha	Protein Coding	P30153	59	GC19P172122	3.01881170272827	https://www.genecards.org/cgi-bin/carddisp.pl?gene=PPP2R1A
TFAM	Transcription Factor A, Mitochondrial	Protein Coding	Q00059	57	GC10P058385	3.01608109474182	https://www.genecards.org/cgi-bin/carddisp.pl?gene=TFAM
ALG8	ALG8 Alpha-1,3-Glucosyltransferase	Protein Coding	Q9BVK2	55	GC11M146559	3.0075957775116	https://www.genecards.org/cgi-bin/carddisp.pl?gene=ALG8
CLPTM1	CLPTM1 Regulator Of GABA Type A Receptor Forward Trafficking	Protein Coding	O96005	48	GC19P044954	3.0058581829071	https://www.genecards.org/cgi-bin/carddisp.pl?gene=CLPTM1
MTA2	Metastasis Associated 1 Family Member 2	Protein Coding	O94776	54	GC11M146057	3.00544667243958	https://www.genecards.org/cgi-bin/carddisp.pl?gene=MTA2
ADM	Adrenomedullin	Protein Coding	P35318	57	GC11P025148	3.00394153594971	https://www.genecards.org/cgi-bin/carddisp.pl?gene=ADM
CASP1	Caspase 1	Protein Coding	P29466	61	GC11M146827	3.00264501571655	https://www.genecards.org/cgi-bin/carddisp.pl?gene=CASP1
MGAT1	Alpha-1,3-Mannosyl-Glycoprotein 2-Beta-N-Acetylglucosaminyltransferase	Protein Coding	P26572	56	GC05M184023	3.00191640853882	https://www.genecards.org/cgi-bin/carddisp.pl?gene=MGAT1
SNAP23	Synaptosome Associated Protein 23	Protein Coding	O00161	55	GC15P042491	3.00168323516846	https://www.genecards.org/cgi-bin/carddisp.pl?gene=SNAP23
ECE2	Endothelin Converting Enzyme 2	Protein Coding	P0DPD6	50	GC03P186767	3.00115895271301	https://www.genecards.org/cgi-bin/carddisp.pl?gene=ECE2
GC	GC Vitamin D Binding Protein	Protein Coding	P02774	57	GC04M071741	3.00072193145752	https://www.genecards.org/cgi-bin/carddisp.pl?gene=GC
CYP24A1	Cytochrome P450 Family 24 Subfamily A Member 1	Protein Coding	Q07973	60	GC20M054153	3.00058698654175	https://www.genecards.org/cgi-bin/carddisp.pl?gene=CYP24A1
TERF1	Telomeric Repeat Binding Factor 1	Protein Coding	P54274	55	GC08P073008	2.99813938140869	https://www.genecards.org/cgi-bin/carddisp.pl?gene=TERF1
PTK2B	Protein Tyrosine Kinase 2 Beta	Protein Coding	Q14289	62	GC08P027341	2.99217462539673	https://www.genecards.org/cgi-bin/carddisp.pl?gene=PTK2B
DEFA4	Defensin Alpha 4	Protein Coding	P12838	45	GC08M006935	2.98948836326599	https://www.genecards.org/cgi-bin/carddisp.pl?gene=DEFA4
TERF2	Telomeric Repeat Binding Factor 2	Protein Coding	Q15554	55	GC16M069355	2.98700523376465	https://www.genecards.org/cgi-bin/carddisp.pl?gene=TERF2
USP39	Ubiquitin Specific Peptidase 39	Protein Coding	Q53GS9	44	GC02P101971	2.98642301559448	https://www.genecards.org/cgi-bin/carddisp.pl?gene=USP39
VWF	Von Willebrand Factor	Protein Coding	P04275	60	GC12M038730	2.98614358901978	https://www.genecards.org/cgi-bin/carddisp.pl?gene=VWF
DGUOK	Deoxyguanosine Kinase	Protein Coding	Q16854	55	GC02P073926	2.98558187484741	https://www.genecards.org/cgi-bin/carddisp.pl?gene=DGUOK
AIMP2	Aminoacyl TRNA Synthetase Complex Interacting Multifunctional Protein 2	Protein Coding	Q13155	55	GC07P031769	2.98179340362549	https://www.genecards.org/cgi-bin/carddisp.pl?gene=AIMP2
CTSV	Cathepsin V	Protein Coding	O60911	55	GC09M133682	2.98060846328735	https://www.genecards.org/cgi-bin/carddisp.pl?gene=CTSV
HPGD	15-Hydroxyprostaglandin Dehydrogenase	Protein Coding	P15428	58	GC04M174490	2.97957301139832	https://www.genecards.org/cgi-bin/carddisp.pl?gene=HPGD
STS	Steroid Sulfatase	Protein Coding	P08842	58	GC0XP007146	2.97758078575134	https://www.genecards.org/cgi-bin/carddisp.pl?gene=STS
PPARA	Peroxisome Proliferator Activated Receptor Alpha	Protein Coding	Q07869	57	GC22P102866	2.97752666473389	https://www.genecards.org/cgi-bin/carddisp.pl?gene=PPARA
POLK	DNA Polymerase Kappa	Protein Coding	Q9UBT6	55	GC05P084750	2.9775116443634	https://www.genecards.org/cgi-bin/carddisp.pl?gene=POLK
DDIT3	DNA Damage Inducible Transcript 3	Protein Coding	P35638	58	GC12M057516	2.97622060775757	https://www.genecards.org/cgi-bin/carddisp.pl?gene=DDIT3
TRIM36	Tripartite Motif Containing 36	Protein Coding	Q9NQ86	48	GC05M115124	2.97544550895691	https://www.genecards.org/cgi-bin/carddisp.pl?gene=TRIM36
TREM2	Triggering Receptor Expressed On Myeloid Cells 2	Protein Coding	Q9NZC2	57	GC06M115139	2.97480344772339	https://www.genecards.org/cgi-bin/carddisp.pl?gene=TREM2
CD86	CD86 Molecule	Protein Coding	P42081	57	GC03P122055	2.97234702110291	https://www.genecards.org/cgi-bin/carddisp.pl?gene=CD86
MYO6	Myosin VI	Protein Coding	Q9UM54	55	GC06P075749	2.96811079978943	https://www.genecards.org/cgi-bin/carddisp.pl?gene=MYO6
CORIN	Corin, Serine Peptidase	Protein Coding	Q9Y5Q5	57	GC04M047596	2.96734428405762	https://www.genecards.org/cgi-bin/carddisp.pl?gene=CORIN
H3C1	H3 Clustered Histone 1	Protein Coding	P68431	51	GC06P199333	2.96707963943481	https://www.genecards.org/cgi-bin/carddisp.pl?gene=H3C1
SMARCC2	SWI/SNF Related BAF Chromatin Remodeling Complex Subunit C2	Protein Coding	Q8TAQ2	56	GC12M060941	2.96675872802734	https://www.genecards.org/cgi-bin/carddisp.pl?gene=SMARCC2
EXOC3L2	Exocyst Complex Component 3 Like 2	Protein Coding	Q2M3D2	44	GC19M045212	2.96601605415344	https://www.genecards.org/cgi-bin/carddisp.pl?gene=EXOC3L2
TIMM22	Translocase Of Inner Mitochondrial Membrane 22	Protein Coding	Q9Y584	47	GC17P000997	2.96368932723999	https://www.genecards.org/cgi-bin/carddisp.pl?gene=TIMM22
FUZ	Fuzzy Planar Cell Polarity Protein	Protein Coding	Q9BT04	49	GC19M049806	2.96115827560425	https://www.genecards.org/cgi-bin/carddisp.pl?gene=FUZ
EIF3A	Eukaryotic Translation Initiation Factor 3 Subunit A	Protein Coding	Q14152	55	GC10M119034	2.95510745048523	https://www.genecards.org/cgi-bin/carddisp.pl?gene=EIF3A
IFI16	Interferon Gamma Inducible Protein 16	Protein Coding	Q16666	55	GC01P158999	2.95346212387085	https://www.genecards.org/cgi-bin/carddisp.pl?gene=IFI16
RPA1	Replication Protein A1	Protein Coding	P27694	60	GC17P001829	2.95295238494873	https://www.genecards.org/cgi-bin/carddisp.pl?gene=RPA1
BABAM2	BRISC And BRCA1 A Complex Member 2	Protein Coding	Q9NXR7	49	GC02P030805	2.95042848587036	https://www.genecards.org/cgi-bin/carddisp.pl?gene=BABAM2
SLC25A12	Solute Carrier Family 25 Member 12	Protein Coding	O75746	59	GC02M171783	2.94991636276245	https://www.genecards.org/cgi-bin/carddisp.pl?gene=SLC25A12
MAP1LC3B	Microtubule Associated Protein 1 Light Chain 3 Beta	Protein Coding	Q9GZQ8	54	GC16P138469	2.94487762451172	https://www.genecards.org/cgi-bin/carddisp.pl?gene=MAP1LC3B
RCC1	Regulator Of Chromosome Condensation 1	Protein Coding	P18754	54	GC01P028505	2.94480276107788	https://www.genecards.org/cgi-bin/carddisp.pl?gene=RCC1
VMA22	Vacuolar ATPase Assembly Factor VMA22	Protein Coding	Q96NT0	47	GC02M139227	2.94066429138184	https://www.genecards.org/cgi-bin/carddisp.pl?gene=VMA22
RFT1	RFT1 Glycolipid Translocator Homolog	Protein Coding	Q96AA3	50	GC03M055459	2.93925905227661	https://www.genecards.org/cgi-bin/carddisp.pl?gene=RFT1
EIF4A3	Eukaryotic Translation Initiation Factor 4A3	Protein Coding	P38919	55	GC17M105725	2.93488311767578	https://www.genecards.org/cgi-bin/carddisp.pl?gene=EIF4A3
GTF2H1	General Transcription Factor IIH Subunit 1	Protein Coding	P32780	53	GC11P025418	2.93363952636719	https://www.genecards.org/cgi-bin/carddisp.pl?gene=GTF2H1
CDC5L	Cell Division Cycle 5 Like	Protein Coding	Q99459	50	GC06P044387	2.93290567398071	https://www.genecards.org/cgi-bin/carddisp.pl?gene=CDC5L
ABHD5	Abhydrolase Domain Containing 5, Lysophosphatidic Acid Acyltransferase	Protein Coding	Q8WTS1	57	GC03P068945	2.93168306350708	https://www.genecards.org/cgi-bin/carddisp.pl?gene=ABHD5
CUL2	Cullin 2	Protein Coding	Q13617	57	GC10M038009	2.93128633499146	https://www.genecards.org/cgi-bin/carddisp.pl?gene=CUL2
BUB1	BUB1 Mitotic Checkpoint Serine/Threonine Kinase	Protein Coding	O43683	61	GC02M114533	2.92970490455627	https://www.genecards.org/cgi-bin/carddisp.pl?gene=BUB1
MIR17	MicroRNA 17	RNA Gene		28	GC13P091350	2.92905974388123	https://www.genecards.org/cgi-bin/carddisp.pl?gene=MIR17
UFSP2	UFM1 Specific Peptidase 2	Protein Coding	Q9NUQ7	50	GC04M185399	2.92843818664551	https://www.genecards.org/cgi-bin/carddisp.pl?gene=UFSP2
SCN8A	Sodium Voltage-Gated Channel Alpha Subunit 8	Protein Coding	Q9UQD0	62	GC12P051590	2.92727637290955	https://www.genecards.org/cgi-bin/carddisp.pl?gene=SCN8A
RAD51D	RAD51 Paralog D	Protein Coding	O75771	54	GC17M035092	2.92693090438843	https://www.genecards.org/cgi-bin/carddisp.pl?gene=RAD51D
ALDH1A3	Aldehyde Dehydrogenase 1 Family Member A3	Protein Coding	P47895	59	GC15P211643	2.92690896987915	https://www.genecards.org/cgi-bin/carddisp.pl?gene=ALDH1A3
NFU1	NFU1 Iron-Sulfur Cluster Scaffold	Protein Coding	Q9UMS0	54	GC02M069395	2.92439746856689	https://www.genecards.org/cgi-bin/carddisp.pl?gene=NFU1
MDH1	Malate Dehydrogenase 1	Protein Coding	P40925	55	GC02P063557	2.92143559455872	https://www.genecards.org/cgi-bin/carddisp.pl?gene=MDH1
JAK1	Janus Kinase 1	Protein Coding	P23458	66	GC01M064833	2.92141342163086	https://www.genecards.org/cgi-bin/carddisp.pl?gene=JAK1
RUNX1T1	RUNX1 Partner Transcriptional Co-Repressor 1	Protein Coding	Q06455	52	GC08M091954	2.92114281654358	https://www.genecards.org/cgi-bin/carddisp.pl?gene=RUNX1T1
VCP	Valosin Containing Protein	Protein Coding	P55072	61	GC09M036512	2.92034387588501	https://www.genecards.org/cgi-bin/carddisp.pl?gene=VCP
CLCN2	Chloride Voltage-Gated Channel 2	Protein Coding	P51788	56	GC03M184346	2.92031145095825	https://www.genecards.org/cgi-bin/carddisp.pl?gene=CLCN2
HBEGF	Heparin Binding EGF Like Growth Factor	Protein Coding	Q99075	57	GC05M140332	2.91984939575195	https://www.genecards.org/cgi-bin/carddisp.pl?gene=HBEGF
BCAP31	B Cell Receptor Associated Protein 31	Protein Coding	P51572	53	GC0XM153701	2.91983	https://www.genecards.org/cgi-bin/carddisp.pl?gene=BCAP31
EHBP1L1	EH Domain Binding Protein 1 Like 1	Protein Coding	Q8N3D4	45	GC11P129908	2.91976690292358	https://www.genecards.org/cgi-bin/carddisp.pl?gene=EHBP1L1
PRX	Periaxin	Protein Coding	Q9BXM0	53	GC19M040393	2.91847658157349	https://www.genecards.org/cgi-bin/carddisp.pl?gene=PRX
WDR5	WD Repeat Domain 5	Protein Coding	P61964	57	GC09P161206	2.91625881195068	https://www.genecards.org/cgi-bin/carddisp.pl?gene=WDR5
ISCA2	Iron-Sulfur Cluster Assembly 2	Protein Coding	Q86U28	50	GC14P074493	2.91446304321289	https://www.genecards.org/cgi-bin/carddisp.pl?gene=ISCA2
SP1	Sp1 Transcription Factor	Protein Coding	P08047	60	GC12P053380	2.91346740722656	https://www.genecards.org/cgi-bin/carddisp.pl?gene=SP1
SMO	Smoothened, Frizzled Class Receptor	Protein Coding	Q99835	64	GC07P170198	2.9134316444397	https://www.genecards.org/cgi-bin/carddisp.pl?gene=SMO
HADH	Hydroxyacyl-CoA Dehydrogenase	Protein Coding	Q16836	59	GC04P107989	2.91301202774048	https://www.genecards.org/cgi-bin/carddisp.pl?gene=HADH
SSR3	Signal Sequence Receptor Subunit 3	Protein Coding	Q9UNL2	45	GC03M156540	2.91292428970337	https://www.genecards.org/cgi-bin/carddisp.pl?gene=SSR3
PARP14	Poly(ADP-Ribose) Polymerase Family Member 14	Protein Coding	Q460N5	47	GC03P122680	2.91269445419312	https://www.genecards.org/cgi-bin/carddisp.pl?gene=PARP14
WNT5A	Wnt Family Member 5A	Protein Coding	P41221	63	GC03M055465	2.91247320175171	https://www.genecards.org/cgi-bin/carddisp.pl?gene=WNT5A
PPIG	Peptidylprolyl Isomerase G	Protein Coding	Q13427	53	GC02P169584	2.91175556182861	https://www.genecards.org/cgi-bin/carddisp.pl?gene=PPIG
POLA1	DNA Polymerase Alpha 1, Catalytic Subunit	Protein Coding	P09884	58	GC0XP024693	2.91155529022217	https://www.genecards.org/cgi-bin/carddisp.pl?gene=POLA1
C9orf72	C9orf72-SMCR8 Complex Subunit	Protein Coding	Q96LT7	54	GC09M030443	2.91098618507385	https://www.genecards.org/cgi-bin/carddisp.pl?gene=C9orf72
PRRX1	Paired Related Homeobox 1	Protein Coding	P54821	52	GC01P170662	2.9108350276947	https://www.genecards.org/cgi-bin/carddisp.pl?gene=PRRX1
LOC110006319	Beta-Globin Gene 3' Regulatory Region	Functional Element		10	GC11P005223	2.90930223464966	https://www.genecards.org/cgi-bin/carddisp.pl?gene=LOC110006319
SERPINA4	Serpin Family A Member 4	Protein Coding	P29622	54	GC14P094561	2.9090793132782	https://www.genecards.org/cgi-bin/carddisp.pl?gene=SERPINA4
TALDO1	Transaldolase 1	Protein Coding	P37837	58	GC11P024748	2.90801286697388	https://www.genecards.org/cgi-bin/carddisp.pl?gene=TALDO1
H2AZ1	H2A.Z Variant Histone 1	Protein Coding	P0C0S5	52	GC04M099949	2.90572929382324	https://www.genecards.org/cgi-bin/carddisp.pl?gene=H2AZ1
STING1	Stimulator Of Interferon Response CGAMP Interactor 1	Protein Coding	Q86WV6	55	GC05M139510	2.90331244468689	https://www.genecards.org/cgi-bin/carddisp.pl?gene=STING1
MAP3K7	Mitogen-Activated Protein Kinase Kinase Kinase 7	Protein Coding	O43318	62	GC06M090513	2.90177059173584	https://www.genecards.org/cgi-bin/carddisp.pl?gene=MAP3K7
CD80	CD80 Molecule	Protein Coding	P33681	56	GC03M119524	2.90137338638306	https://www.genecards.org/cgi-bin/carddisp.pl?gene=CD80
TXN	Thioredoxin	Protein Coding	P10599	59	GC09M110243	2.89672040939331	https://www.genecards.org/cgi-bin/carddisp.pl?gene=TXN
PWAR1	Prader Willi/Angelman Region RNA 1	RNA Gene		22	GC15P025135	2.89668989181519	https://www.genecards.org/cgi-bin/carddisp.pl?gene=PWAR1
SERPINB5	Serpin Family B Member 5	Protein Coding	P36952	55	GC18P063476	2.89528846740723	https://www.genecards.org/cgi-bin/carddisp.pl?gene=SERPINB5
IL7	Interleukin 7	Protein Coding	P13232	55	GC08M078689	2.89500141143799	https://www.genecards.org/cgi-bin/carddisp.pl?gene=IL7
BICD2	BICD Cargo Adaptor 2	Protein Coding	Q8TD16	52	GC09M092711	2.89497375488281	https://www.genecards.org/cgi-bin/carddisp.pl?gene=BICD2
DDX41	DEAD-Box Helicase 41	Protein Coding	Q9UJV9	55	GC05M177511	2.89481735229492	https://www.genecards.org/cgi-bin/carddisp.pl?gene=DDX41
PIP5K1A	Phosphatidylinositol-4-Phosphate 5-Kinase Type 1 Alpha	Protein Coding	Q99755	53	GC01P183464	2.89399147033691	https://www.genecards.org/cgi-bin/carddisp.pl?gene=PIP5K1A
GADD45A	Growth Arrest And DNA Damage Inducible Alpha	Protein Coding	P24522	55	GC01P067685	2.89248132705688	https://www.genecards.org/cgi-bin/carddisp.pl?gene=GADD45A
A2M	Alpha-2-Macroglobulin	Protein Coding	P01023	58	GC12M009067	2.89228773117065	https://www.genecards.org/cgi-bin/carddisp.pl?gene=A2M
EPRS1	Glutamyl-Prolyl-TRNA Synthetase 1	Protein Coding	P07814	56	GC01M219969	2.89082145690918	https://www.genecards.org/cgi-bin/carddisp.pl?gene=EPRS1
CIAO2B	Cytosolic Iron-Sulfur Assembly Component 2B	Protein Coding	Q9Y3D0	44	GC16M076470	2.89037322998047	https://www.genecards.org/cgi-bin/carddisp.pl?gene=CIAO2B
TMEM17	Transmembrane Protein 17	Protein Coding	Q86X19	42	GC02M062452	2.89030075073242	https://www.genecards.org/cgi-bin/carddisp.pl?gene=TMEM17
INCENP	Inner Centromere Protein	Protein Coding	Q9NQS7	50	GC11P062123	2.88930988311768	https://www.genecards.org/cgi-bin/carddisp.pl?gene=INCENP
IBSP	Integrin Binding Sialoprotein	Protein Coding	P21815	50	GC04P087799	2.88844776153564	https://www.genecards.org/cgi-bin/carddisp.pl?gene=IBSP
MARS1	Methionyl-TRNA Synthetase 1	Protein Coding	P56192	58	GC12P087091	2.88806867599487	https://www.genecards.org/cgi-bin/carddisp.pl?gene=MARS1
ATP5F1A	ATP Synthase F1 Subunit Alpha	Protein Coding	P25705	58	GC18M046081	2.88733220100403	https://www.genecards.org/cgi-bin/carddisp.pl?gene=ATP5F1A
GCH1	GTP Cyclohydrolase 1	Protein Coding	P30793	60	GC14M054842	2.88667058944702	https://www.genecards.org/cgi-bin/carddisp.pl?gene=GCH1
UNKL	Unk Like Zinc Finger	Protein Coding	Q9H9P5	43	GC16M055107	2.88642430305481	https://www.genecards.org/cgi-bin/carddisp.pl?gene=UNKL
RNF213	Ring Finger Protein 213	Protein Coding	Q63HN8	50	GC17P080260	2.8856086730957	https://www.genecards.org/cgi-bin/carddisp.pl?gene=RNF213
PPIL1	Peptidylprolyl Isomerase Like 1	Protein Coding	Q9Y3C6	52	GC06M036854	2.88210916519165	https://www.genecards.org/cgi-bin/carddisp.pl?gene=PPIL1
GTF2H5	General Transcription Factor IIH Subunit 5	Protein Coding	Q6ZYL4	50	GC06P158168	2.87991762161255	https://www.genecards.org/cgi-bin/carddisp.pl?gene=GTF2H5
AKAP8L	A-Kinase Anchoring Protein 8 Like	Protein Coding	Q9ULX6	44	GC19M015380	2.8781533241272	https://www.genecards.org/cgi-bin/carddisp.pl?gene=AKAP8L
UBE2O	Ubiquitin Conjugating Enzyme E2 O	Protein Coding	Q9C0C9	48	GC17M076389	2.87802124023438	https://www.genecards.org/cgi-bin/carddisp.pl?gene=UBE2O
MXRA8	Matrix Remodeling Associated 8	Protein Coding	Q9BRK3	44	GC01M001352	2.8778133392334	https://www.genecards.org/cgi-bin/carddisp.pl?gene=MXRA8
PSMA7	Proteasome 20S Subunit Alpha 7	Protein Coding	O14818	57	GC20M062136	2.87625980377197	https://www.genecards.org/cgi-bin/carddisp.pl?gene=PSMA7
HLA-A	Major Histocompatibility Complex, Class I, A	Protein Coding	P04439	59	GC06P199489	2.87624573707581	https://www.genecards.org/cgi-bin/carddisp.pl?gene=HLA-A
GLI2	GLI Family Zinc Finger 2	Protein Coding	P10070	60	GC02P120735	2.87488746643066	https://www.genecards.org/cgi-bin/carddisp.pl?gene=GLI2
GAK	Cyclin G Associated Kinase	Protein Coding	O14976	55	GC04M000849	2.87435173988342	https://www.genecards.org/cgi-bin/carddisp.pl?gene=GAK
RAX	Retina And Anterior Neural Fold Homeobox	Protein Coding	Q9Y2V3	45	GC18M059267	2.87154078483582	https://www.genecards.org/cgi-bin/carddisp.pl?gene=RAX
GALNT3	Polypeptide N-Acetylgalactosaminyltransferase 3	Protein Coding	Q14435	57	GC02M165747	2.87129640579224	https://www.genecards.org/cgi-bin/carddisp.pl?gene=GALNT3
BLVRA	Biliverdin Reductase A	Protein Coding	P53004	56	GC07P043758	2.86965036392212	https://www.genecards.org/cgi-bin/carddisp.pl?gene=BLVRA
UIMC1	Ubiquitin Interaction Motif Containing 1	Protein Coding	Q96RL1	53	GC05M183868	2.8676872253418	https://www.genecards.org/cgi-bin/carddisp.pl?gene=UIMC1
LGALS1	Galectin 1	Protein Coding	P09382	56	GC22P037675	2.86699318885803	https://www.genecards.org/cgi-bin/carddisp.pl?gene=LGALS1
XK	X-Linked Kx Blood Group Antigen, Kell And VPS13A Binding Protein	Protein Coding	P51811	51	GC0XP037685	2.86647939682007	https://www.genecards.org/cgi-bin/carddisp.pl?gene=XK
GOLGA5	Golgin A5	Protein Coding	Q8TBA6	47	GC14P092794	2.86555910110474	https://www.genecards.org/cgi-bin/carddisp.pl?gene=GOLGA5
RECQL	RecQ Like Helicase	Protein Coding	P46063	54	GC12M021468	2.86451005935669	https://www.genecards.org/cgi-bin/carddisp.pl?gene=RECQL
IL5	Interleukin 5	Protein Coding	P05113	58	GC05M132541	2.86337995529175	https://www.genecards.org/cgi-bin/carddisp.pl?gene=IL5
TMEM186	Transmembrane Protein 186	Protein Coding	Q96B77	44	GC16M008780	2.86311960220337	https://www.genecards.org/cgi-bin/carddisp.pl?gene=TMEM186
EXT2	Exostosin Glycosyltransferase 2	Protein Coding	Q93063	57	GC11P044095	2.86306190490723	https://www.genecards.org/cgi-bin/carddisp.pl?gene=EXT2
DSG3	Desmoglein 3	Protein Coding	P32926	54	GC18P031447	2.86263799667358	https://www.genecards.org/cgi-bin/carddisp.pl?gene=DSG3
SLC6A3	Solute Carrier Family 6 Member 3	Protein Coding	Q01959	63	GC05M001392	2.86237621307373	https://www.genecards.org/cgi-bin/carddisp.pl?gene=SLC6A3
HDAC3	Histone Deacetylase 3	Protein Coding	O15379	63	GC05M141620	2.85614728927612	https://www.genecards.org/cgi-bin/carddisp.pl?gene=HDAC3
MYH9	Myosin Heavy Chain 9	Protein Coding	P35579	60	GC22M036281	2.8554859161377	https://www.genecards.org/cgi-bin/carddisp.pl?gene=MYH9
APAF1	Apoptotic Peptidase Activating Factor 1	Protein Coding	O14727	60	GC12P098645	2.8548903465271	https://www.genecards.org/cgi-bin/carddisp.pl?gene=APAF1
GMDS	GDP-Mannose 4,6-Dehydratase	Protein Coding	O60547	54	GC06M001624	2.85439682006836	https://www.genecards.org/cgi-bin/carddisp.pl?gene=GMDS
DFFA	DNA Fragmentation Factor Subunit Alpha	Protein Coding	O00273	56	GC01M010456	2.85358381271362	https://www.genecards.org/cgi-bin/carddisp.pl?gene=DFFA
MLST8	MTOR Associated Protein MLST8	Protein Coding	Q9BVC4	54	GC16P002204	2.8521580696106	https://www.genecards.org/cgi-bin/carddisp.pl?gene=MLST8
STAT6	Signal Transducer And Activator Of Transcription 6	Protein Coding	P42226	64	GC12M057095	2.85002660751343	https://www.genecards.org/cgi-bin/carddisp.pl?gene=STAT6
MPHOSPH10	M-Phase Phosphoprotein 10	Protein Coding	O00566	42	GC02P071130	2.84864521026611	https://www.genecards.org/cgi-bin/carddisp.pl?gene=MPHOSPH10
SLC25A33	Solute Carrier Family 25 Member 33	Protein Coding	Q9BSK2	44	GC01P009539	2.84798741340637	https://www.genecards.org/cgi-bin/carddisp.pl?gene=SLC25A33
COX6B2	Cytochrome C Oxidase Subunit 6B2	Protein Coding	Q6YFQ2	42	GC19M116846	2.84798741340637	https://www.genecards.org/cgi-bin/carddisp.pl?gene=COX6B2
PRKCQ	Protein Kinase C Theta	Protein Coding	Q04759	61	GC10M007364	2.84760427474976	https://www.genecards.org/cgi-bin/carddisp.pl?gene=PRKCQ
F2R	Coagulation Factor II Thrombin Receptor	Protein Coding	P25116	58	GC05P076716	2.84685444831848	https://www.genecards.org/cgi-bin/carddisp.pl?gene=F2R
ATG9A	Autophagy Related 9A	Protein Coding	Q7Z3C6	52	GC02M219219	2.84439373016357	https://www.genecards.org/cgi-bin/carddisp.pl?gene=ATG9A
CIP2A	Cellular Inhibitor Of PP2A	Protein Coding	Q8TCG1	48	GC03M108622	2.84405136108398	https://www.genecards.org/cgi-bin/carddisp.pl?gene=CIP2A
CENPA	Centromere Protein A	Protein Coding	P49450	51	GC02P030724	2.84139728546143	https://www.genecards.org/cgi-bin/carddisp.pl?gene=CENPA
CCL5	C-C Motif Chemokine Ligand 5	Protein Coding	P13501	56	GC17M035871	2.84073400497437	https://www.genecards.org/cgi-bin/carddisp.pl?gene=CCL5
TNFRSF8	TNF Receptor Superfamily Member 8	Protein Coding	P28908	56	GC01P012063	2.83951616287231	https://www.genecards.org/cgi-bin/carddisp.pl?gene=TNFRSF8
CSF2	Colony Stimulating Factor 2	Protein Coding	P04141	58	GC05P132073	2.83925271034241	https://www.genecards.org/cgi-bin/carddisp.pl?gene=CSF2
MSMB	Microseminoprotein Beta	Protein Coding	P08118	52	GC10M046033	2.83781862258911	https://www.genecards.org/cgi-bin/carddisp.pl?gene=MSMB
CAV1	Caveolin 1	Protein Coding	Q03135	61	GC07P116524	2.83564352989197	https://www.genecards.org/cgi-bin/carddisp.pl?gene=CAV1
CRAT	Carnitine O-Acetyltransferase	Protein Coding	P43155	58	GC09M129094	2.83511304855347	https://www.genecards.org/cgi-bin/carddisp.pl?gene=CRAT
PHF14	PHD Finger Protein 14	Protein Coding	O94880	44	GC07P010973	2.83406281471252	https://www.genecards.org/cgi-bin/carddisp.pl?gene=PHF14
EIF3F	Eukaryotic Translation Initiation Factor 3 Subunit F	Protein Coding	O00303	51	GC11P007970	2.83401846885681	https://www.genecards.org/cgi-bin/carddisp.pl?gene=EIF3F
PMS1	PMS1 Homolog 1, Mismatch Repair System Component	Protein Coding	P54277	51	GC02P189784	2.83253049850464	https://www.genecards.org/cgi-bin/carddisp.pl?gene=PMS1
POMK	Protein O-Mannose Kinase	Protein Coding	Q9H5K3	48	GC08P043093	2.83234786987305	https://www.genecards.org/cgi-bin/carddisp.pl?gene=POMK
ARF4	ARF GTPase 4	Protein Coding	P18085	53	GC03M057572	2.83110046386719	https://www.genecards.org/cgi-bin/carddisp.pl?gene=ARF4
SNX10	Sorting Nexin 10	Protein Coding	Q9Y5X0	50	GC07P026291	2.82980632781982	https://www.genecards.org/cgi-bin/carddisp.pl?gene=SNX10
MTHFR	Methylenetetrahydrofolate Reductase	Protein Coding	P42898	61	GC01M011785	2.82948160171509	https://www.genecards.org/cgi-bin/carddisp.pl?gene=MTHFR
VRK2	VRK Serine/Threonine Kinase 2	Protein Coding	Q86Y07	54	GC02P057907	2.82870006561279	https://www.genecards.org/cgi-bin/carddisp.pl?gene=VRK2
RELA	RELA Proto-Oncogene, NF-KB Subunit	Protein Coding	Q04206	64	GC11M065653	2.82835721969604	https://www.genecards.org/cgi-bin/carddisp.pl?gene=RELA
FKBP5	FKBP Prolyl Isomerase 5	Protein Coding	Q13451	61	GC06M115089	2.82806754112244	https://www.genecards.org/cgi-bin/carddisp.pl?gene=FKBP5
RAD1	RAD1 Checkpoint DNA Exonuclease	Protein Coding	O60671	48	GC05M036987	2.82486009597778	https://www.genecards.org/cgi-bin/carddisp.pl?gene=RAD1
EIF2A	Eukaryotic Translation Initiation Factor 2A	Protein Coding	Q9BY44	48	GC03P150546	2.82406306266785	https://www.genecards.org/cgi-bin/carddisp.pl?gene=EIF2A
C1GALT1C1	C1GALT1 Specific Chaperone 1	Protein Coding	Q96EU7	47	GC0XM120625	2.82334637641907	https://www.genecards.org/cgi-bin/carddisp.pl?gene=C1GALT1C1
FOLR1	Folate Receptor Alpha	Protein Coding	P15328	61	GC11P130535	2.82302618026733	https://www.genecards.org/cgi-bin/carddisp.pl?gene=FOLR1
CSF3	Colony Stimulating Factor 3	Protein Coding	P09919	55	GC17P040015	2.82068538665771	https://www.genecards.org/cgi-bin/carddisp.pl?gene=CSF3
PDS5A	PDS5 Cohesin Associated Factor A	Protein Coding	Q29RF7	47	GC04M039824	2.82059907913208	https://www.genecards.org/cgi-bin/carddisp.pl?gene=PDS5A
TBC1D24	TBC1 Domain Family Member 24	Protein Coding	Q9ULP9	51	GC16P002475	2.81954145431519	https://www.genecards.org/cgi-bin/carddisp.pl?gene=TBC1D24
NOLC1	Nucleolar And Coiled-Body Phosphoprotein 1	Protein Coding	Q14978	50	GC10P102152	2.81888055801392	https://www.genecards.org/cgi-bin/carddisp.pl?gene=NOLC1
PRKCE	Protein Kinase C Epsilon	Protein Coding	Q02156	61	GC02P045651	2.81793165206909	https://www.genecards.org/cgi-bin/carddisp.pl?gene=PRKCE
LTA4H	Leukotriene A4 Hydrolase	Protein Coding	P09960	56	GC12M096000	2.8173725605011	https://www.genecards.org/cgi-bin/carddisp.pl?gene=LTA4H
CAV2	Caveolin 2	Protein Coding	P51636	55	GC07P116287	2.8167724609375	https://www.genecards.org/cgi-bin/carddisp.pl?gene=CAV2
SMARCA1	SNF2 Related Chromatin Remodeling ATPase 1	Protein Coding	P28370	53	GC0XM129447	2.81670761108398	https://www.genecards.org/cgi-bin/carddisp.pl?gene=SMARCA1
CKAP4	Cytoskeleton Associated Protein 4	Protein Coding	Q07065	49	GC12M106237	2.81401181221008	https://www.genecards.org/cgi-bin/carddisp.pl?gene=CKAP4
NUP50	Nucleoporin 50	Protein Coding	Q9UKX7	52	GC22P045163	2.81209254264832	https://www.genecards.org/cgi-bin/carddisp.pl?gene=NUP50
SEL1L	SEL1L Adaptor Subunit Of SYVN1 Ubiquitin Ligase	Protein Coding	Q9UBV2	54	GC14M081471	2.81130790710449	https://www.genecards.org/cgi-bin/carddisp.pl?gene=SEL1L
AIP	AHR Interacting HSP90 Co-Chaperone	Protein Coding	O00170	56	GC11P067468	2.81127285957336	https://www.genecards.org/cgi-bin/carddisp.pl?gene=AIP
TOP1MT	DNA Topoisomerase I Mitochondrial	Protein Coding	Q969P6	54	GC08M143304	2.81111812591553	https://www.genecards.org/cgi-bin/carddisp.pl?gene=TOP1MT
MGAT2	Alpha-1,6-Mannosyl-Glycoprotein 2-Beta-N-Acetylglucosaminyltransferase	Protein Coding	Q10469	56	GC14P049620	2.80606174468994	https://www.genecards.org/cgi-bin/carddisp.pl?gene=MGAT2
EIF5B	Eukaryotic Translation Initiation Factor 5B	Protein Coding	O60841	51	GC02P099337	2.80151128768921	https://www.genecards.org/cgi-bin/carddisp.pl?gene=EIF5B
NEDD4L	NEDD4 Like E3 Ubiquitin Protein Ligase	Protein Coding	Q96PU5	57	GC18P058044	2.80134129524231	https://www.genecards.org/cgi-bin/carddisp.pl?gene=NEDD4L
COX6A2	Cytochrome C Oxidase Subunit 6A2	Protein Coding	Q02221	48	GC16M056534	2.79759454727173	https://www.genecards.org/cgi-bin/carddisp.pl?gene=COX6A2
TTK	TTK Protein Kinase	Protein Coding	P33981	58	GC06P080003	2.79699063301086	https://www.genecards.org/cgi-bin/carddisp.pl?gene=TTK
CHTOP	Chromatin Target Of PRMT1	Protein Coding	Q9Y3Y2	44	GC01P153633	2.79514837265015	https://www.genecards.org/cgi-bin/carddisp.pl?gene=CHTOP
G3BP1	G3BP Stress Granule Assembly Factor 1	Protein Coding	Q13283	53	GC05P162763	2.79513692855835	https://www.genecards.org/cgi-bin/carddisp.pl?gene=G3BP1
KIN	Kin17 DNA And RNA Binding Protein	Protein Coding	O60870	46	GC10M007750	2.79455518722534	https://www.genecards.org/cgi-bin/carddisp.pl?gene=KIN
B3GALNT2	Beta-1,3-N-Acetylgalactosaminyltransferase 2	Protein Coding	Q8NCR0	51	GC01M235440	2.79387593269348	https://www.genecards.org/cgi-bin/carddisp.pl?gene=B3GALNT2
TCEA1	Transcription Elongation Factor A1	Protein Coding	P23193	48	GC08M053966	2.79297780990601	https://www.genecards.org/cgi-bin/carddisp.pl?gene=TCEA1
GLUD1	Glutamate Dehydrogenase 1	Protein Coding	P00367	63	GC10M087050	2.79015111923218	https://www.genecards.org/cgi-bin/carddisp.pl?gene=GLUD1
RRM2B	Ribonucleotide Reductase Regulatory TP53 Inducible Subunit M2B	Protein Coding	Q7LG56	61	GC08M102204	2.78987860679626	https://www.genecards.org/cgi-bin/carddisp.pl?gene=RRM2B
POC5	POC5 Centriolar Protein	Protein Coding	Q8NA72	47	GC05M075674	2.78977727890015	https://www.genecards.org/cgi-bin/carddisp.pl?gene=POC5
DPYS	Dihydropyrimidinase	Protein Coding	Q14117	57	GC08M104331	2.78808331489563	https://www.genecards.org/cgi-bin/carddisp.pl?gene=DPYS
SARNP	SAP Domain Containing Ribonucleoprotein	Protein Coding	P82979	45	GC12M055752	2.78751087188721	https://www.genecards.org/cgi-bin/carddisp.pl?gene=SARNP
IL15	Interleukin 15	Protein Coding	P40933	55	GC04P141636	2.78730964660645	https://www.genecards.org/cgi-bin/carddisp.pl?gene=IL15
MC2R	Melanocortin 2 Receptor	Protein Coding	Q01718	58	GC18M040083	2.78532767295837	https://www.genecards.org/cgi-bin/carddisp.pl?gene=MC2R
PSMA5	Proteasome 20S Subunit Alpha 5	Protein Coding	P28066	55	GC01M109399	2.78137683868408	https://www.genecards.org/cgi-bin/carddisp.pl?gene=PSMA5
ALDH18A1	Aldehyde Dehydrogenase 18 Family Member A1	Protein Coding	P54886	58	GC10M095605	2.78108215332031	https://www.genecards.org/cgi-bin/carddisp.pl?gene=ALDH18A1
[truncated: 2,843 more rows]
