# Supplementary material for: A Synthetic Lethality-Informed Multi-Omic Framework for Identifying a Five-Gene Diagnostic Signature in Chronic Obstructive Pulmonary Disease
Source: Curr Issues Mol Biol. 2026 May 2;48(5):475. doi: 10.3390/cimb48050475 (PMC13204272; doi:10.3390/cimb48050475)
Supplement: Supplementary file 1 [file cimb-48-00475-s001.zip › Supplementary Table S2.xlsx]

## Sheet: CYP1B1
Supplementary Table S2: Expression statistics and differential expression analysis for the five hub genes across 15 annotated cell types in COPD versus control samples. For each gene, a separate sheet provides the number of cells (N), mean, median, and standard deviation (SD) of expression per cell type and group, as well as Wilcoxon test results (P-value, adjusted P-value, significance level) co…
cell_type	Group	N	Mean	Median	SD
T cells	COPD	6749	0.0059	0	0.089
T cells	Control	5594	0.0017	0	0.0492
NK cells	COPD	2620	0.0071	0	0.1043
NK cells	Control	3388	0.0024	0	0.0536
B cells	COPD	503	0	0	0
B cells	Control	462	0.0048	0	0.0729
Neutrophils	COPD	1909	0.7377	0	1.0126
Neutrophils	Control	1453	0.5339	0	0.751
Dendritic cells	COPD	1178	0.0805	0	0.2936
Dendritic cells	Control	1096	0.0772	0	0.3218
Mast cells	COPD	1267	0.0195	0	0.1575
Mast cells	Control	771	0.0014	0	0.0401
Macrophages	COPD	1266	0.0281	0	0.1629
Macrophages	Control	1521	0.0091	0	0.0686
AT1	COPD	944	0.2092	0	0.5141
AT1	Control	388	0.0299	0	0.1891
AT2	COPD	1388	0.5535	0.482	0.569
AT2	Control	1042	0.307	0	0.3942
Club cells	COPD	668	0.3293	0	0.5199
Club cells	Control	240	0.1318	0	0.3588
Ciliated cells	COPD	904	0.0751	0	0.2406
Ciliated cells	Control	292	0.0321	0	0.2218
Endothelial	COPD	3905	0.3927	0	0.8727
Endothelial	Control	3571	0.1715	0	0.5908
Fibroblasts	COPD	1160	0.3036	0	0.6964
Fibroblasts	Control	1265	0.1341	0	0.4659
Smooth muscle	COPD	443	0.017	0	0.1686
Smooth muscle	Control	425	0	0	0
=== Wilcoxon 检验 (COPD vs Control) ===
cell_type	P_value	P_adj	Sig
T cells	0.0009	0.0012	**
NK cells	0.053	0.0618	ns
B cells	0.1402	0.151	ns
Neutrophils	0.0002	0.0003	***
Dendritic cells	0.168	0.168	ns
Mast cells	0.0006	0.001	**
Macrophages	0	0	***
AT1	0	0	***
AT2	0	0	***
Club cells	0	0	***
Ciliated cells	0.0001	0.0001	***
Endothelial	0	0	***
Fibroblasts	0	0	***
Smooth muscle	0.0282	0.0359	*

## Sheet: VEGFA
cell_type	Group	N	Mean	Median	SD
T cells	COPD	6749	0.0184	0	0.159
T cells	Control	5594	0.0175	0	0.151
NK cells	COPD	2620	0.0468	0	0.2588
NK cells	Control	3388	0.0454	0	0.2357
B cells	COPD	503	0.0499	0	0.2057
B cells	Control	462	0.051	0	0.2208
Neutrophils	COPD	1909	0.6397	0	0.8231
Neutrophils	Control	1453	0.4975	0	0.7539
Dendritic cells	COPD	1178	0.5771	0	0.8449
Dendritic cells	Control	1096	0.62	0	0.8551
Mast cells	COPD	1267	0.4135	0	0.7121
Mast cells	Control	771	0.5253	0	0.7485
Macrophages	COPD	1266	0.1051	0	0.2308
Macrophages	Control	1521	0.0729	0	0.1847
AT1	COPD	944	1.9143	2.2702	1.0911
AT1	Control	388	2.4539	2.7611	1.0827
AT2	COPD	1388	0.4285	0.4232	0.4397
AT2	Control	1042	0.4099	0.3666	0.4206
Club cells	COPD	668	0.5678	0.4199	0.6349
Club cells	Control	240	0.8341	0.7756	0.7139
Ciliated cells	COPD	904	0.0835	0	0.2899
Ciliated cells	Control	292	0.0923	0	0.3226
Endothelial	COPD	3905	0.1758	0	0.5623
Endothelial	Control	3571	0.1803	0	0.5319
Fibroblasts	COPD	1160	0.4228	0	0.8276
Fibroblasts	Control	1265	0.3203	0	0.7102
Smooth muscle	COPD	443	0.1419	0	0.4473
Smooth muscle	Control	425	0.1246	0	0.4102
=== Wilcoxon 检验 (COPD vs Control) ===
cell_type	P_value	P_adj	Sig
T cells	0.8774	0.8774	ns
NK cells	0.4668	0.6535	ns
B cells	0.8366	0.8774	ns
Neutrophils	0	0	***
Dendritic cells	0.1002	0.1973	ns
Mast cells	0.0002	0.0006	***
Macrophages	0.0008	0.0023	**
AT1	0	0	***
AT2	0.3217	0.5005	ns
Club cells	0	0	***
Ciliated cells	0.8342	0.8774	ns
Endothelial	0.1127	0.1973	ns
Fibroblasts	0.005	0.0116	*
Smooth muscle	0.6282	0.7995	ns

## Sheet: RET
cell_type	Group	N	Mean	Median	SD
T cells	COPD	6749	0.0003	0	0.0157
T cells	Control	5594	0	0	0
NK cells	COPD	2620	0.0006	0	0.0296
NK cells	Control	3388	0.0007	0	0.0293
B cells	COPD	503	0.0008	0	0.018
B cells	Control	462	0	0	0
Neutrophils	COPD	1909	0.0039	0	0.0573
Neutrophils	Control	1453	0.0048	0	0.0564
Dendritic cells	COPD	1178	0.0029	0	0.0412
Dendritic cells	Control	1096	0.0036	0	0.0528
Mast cells	COPD	1267	0.0412	0	0.2261
Mast cells	Control	771	0.0466	0	0.2257
Macrophages	COPD	1266	0.0006	0	0.0168
Macrophages	Control	1521	0.0004	0	0.0156
AT1	COPD	944	0.0003	0	0.0106
AT1	Control	388	0	0	0
AT2	COPD	1388	0.0007	0	0.0244
AT2	Control	1042	0.0004	0	0.013
Club cells	COPD	668	0	0	0
Club cells	Control	240	0.0074	0	0.0665
Ciliated cells	COPD	904	0.0042	0	0.0649
Ciliated cells	Control	292	0.0027	0	0.0383
Endothelial	COPD	3905	0	0	0
Endothelial	Control	3571	0	0	0
Fibroblasts	COPD	1160	0.0022	0	0.0545
Fibroblasts	Control	1265	0	0	0
Smooth muscle	COPD	443	0	0	0
Smooth muscle	Control	425	0	0	0
=== Wilcoxon 检验 (COPD vs Control) ===
cell_type	P_value	P_adj	Sig
T cells	0.1979	0.7838	ns
NK cells	0.7201	0.8865	ns
B cells	0.3389	0.7838	ns
Neutrophils	0.2899	0.7838	ns
Dendritic cells	0.8865	0.8865	ns
Mast cells	0.4139	0.7838	ns
Macrophages	0.4605	0.7838	ns
AT1	0.5225	0.7838	ns
AT2	0.8397	0.8865	ns
Club cells	0.0038	0.046	*
Ciliated cells	0.8784	0.8865	ns
Endothelial	#NUM!	#NUM!	ns
Fibroblasts	0.1398	0.7838	ns
Smooth muscle	#NUM!	#NUM!	ns

## Sheet: FGG
cell_type	Group	N	Mean	Median	SD
T cells	COPD	6749	0.0126	0	0.1368
T cells	Control	5594	0.001	0	0.0386
NK cells	COPD	2620	0.0129	0	0.1372
NK cells	Control	3388	0.0022	0	0.0597
B cells	COPD	503	0.0057	0	0.0682
B cells	Control	462	0.0025	0	0.0527
Neutrophils	COPD	1909	0.0206	0	0.1425
Neutrophils	Control	1453	0.0006	0	0.024
Dendritic cells	COPD	1178	0.0103	0	0.1042
Dendritic cells	Control	1096	0.0025	0	0.0667
Mast cells	COPD	1267	0.0095	0	0.1041
Mast cells	Control	771	0	0	0
Macrophages	COPD	1266	0.0069	0	0.0609
Macrophages	Control	1521	0.0004	0	0.0096
AT1	COPD	944	0.0139	0	0.1384
AT1	Control	388	0	0	0
AT2	COPD	1388	1.3252	1.1312	1.2791
AT2	Control	1042	0.3289	0	0.8155
Club cells	COPD	668	0.0616	0	0.3996
Club cells	Control	240	0.048	0	0.3741
Ciliated cells	COPD	904	0.007	0	0.0602
Ciliated cells	Control	292	0	0	0
Endothelial	COPD	3905	0.0162	0	0.1664
Endothelial	Control	3571	0.0028	0	0.0643
Fibroblasts	COPD	1160	0.0112	0	0.1404
Fibroblasts	Control	1265	0.0014	0	0.0481
Smooth muscle	COPD	443	0.0121	0	0.127
Smooth muscle	Control	425	0	0	0
=== Wilcoxon 检验 (COPD vs Control) ===
cell_type	P_value	P_adj	Sig
T cells	0	0	***
NK cells	0	0.0001	***
B cells	0.1258	0.1355	ns
Neutrophils	0	0	***
Dendritic cells	0.0006	0.0012	**
Mast cells	0.0095	0.0166	*
Macrophages	0	0.0001	***
AT1	0.042	0.0534	ns
AT2	0	0	***
Club cells	0.1465	0.1465	ns
Ciliated cells	0.0183	0.0257	*
Endothelial	0	0.0001	***
Fibroblasts	0.0136	0.0211	*
Smooth muscle	0.0499	0.0582	ns

## Sheet: S100A9
cell_type	Group	N	Mean	Median	SD
T cells	COPD	6749	0.1227	0	0.4146
T cells	Control	5594	0.0933	0	0.3642
NK cells	COPD	2620	0.1132	0	0.4041
NK cells	Control	3388	0.0821	0	0.314
B cells	COPD	503	0.1089	0	0.3511
B cells	Control	462	0.0718	0	0.325
Neutrophils	COPD	1909	3.7222	4.0601	1.5967
Neutrophils	Control	1453	3.3753	3.2754	1.5917
Dendritic cells	COPD	1178	1.0015	0	1.2414
Dendritic cells	Control	1096	0.7557	0	1.0848
Mast cells	COPD	1267	0.0906	0	0.3455
Mast cells	Control	771	0.0659	0	0.2809
Macrophages	COPD	1266	2.155	2.2022	0.7107
Macrophages	Control	1521	2.3466	2.4117	0.5848
AT1	COPD	944	0.0981	0	0.3743
AT1	Control	388	0.0992	0	0.4128
AT2	COPD	1388	0.5944	0.4551	0.6793
AT2	Control	1042	0.5261	0.4184	0.5653
Club cells	COPD	668	0.6272	0	0.9272
Club cells	Control	240	0.366	0	0.6393
Ciliated cells	COPD	904	0.203	0	0.5583
Ciliated cells	Control	292	0.4822	0	1.1393
Endothelial	COPD	3905	0.109	0	0.4581
Endothelial	Control	3571	0.1055	0	0.4104
Fibroblasts	COPD	1160	0.085	0	0.3787
Fibroblasts	Control	1265	0.0764	0	0.3408
Smooth muscle	COPD	443	0.0969	0	0.4165
Smooth muscle	Control	425	0.0716	0	0.3279
=== Wilcoxon 检验 (COPD vs Control) ===
cell_type	P_value	P_adj	Sig
T cells	0.0003	0.001	**
NK cells	0.0665	0.1163	ns
B cells	0.0117	0.0233	*
Neutrophils	0	0	***
Dendritic cells	0	0	***
Mast cells	0.1556	0.242	ns
Macrophages	0	0	***
AT1	0.8368	0.9012	ns
AT2	0.3363	0.428	ns
Club cells	0.0009	0.0021	**
Ciliated cells	0.0002	0.0008	***
Endothelial	0.3143	0.428	ns
Fibroblasts	0.9629	0.9629	ns
Smooth muscle	0.617	0.7198	ns
