# Supplementary material for: A Synthetic Lethality-Informed Multi-Omic Framework for Identifying a Five-Gene Diagnostic Signature in Chronic Obstructive Pulmonary Disease
Source: Curr Issues Mol Biol. 2026 May 2;48(5):475. doi: 10.3390/cimb48050475 (PMC13204272; doi:10.3390/cimb48050475)
Supplement: Supplementary file 1 [file cimb-48-00475-s001.zip › Supplementary Table S3.xlsx]

## Sheet: Sheet1
			Supplementary Table S3: Candidate drugs targeting the identified hub genes, integrated from the Connectivity Map (CMap) and DSigDB databases via the Enrichr platform. A total of 178 compounds were identified. The table consists of five sheets: Drug_Ranking_Summary (overall ranking and comprehensive scores of all candidate drugs), Full_Intersection_Scored (detailed per-record CMap and DSigDB inter…
Drug name	CMap_Records	Cell_Lines	norm_cs	fdr_q_nlog10	MOA	Target	DsigDB_Terms	DsigDB_Adj_Pvalue	DsigDB_Genes
adenosine	1	1	-1.6837	15.3525	Adenosine receptor agonist	ADORA1|ADORA2A|ADORA2B|ADORA3|PI4K2A|PI4K2B|TRPM4	adenosine CTD 00005319	0.0276671	VEGFA
sirolimus	13	11	-1.5678	15.3525	MTOR inhibitor	MTOR|FKBP1A|CCR5|FGF2	sirolimus MCF7 UP	0.0276671	CYP1B1
rutin	1	1	-1.2864	0.9991	Antioxidant|Capillary stabilizing agent|Nitric oxide scavenger	AKR1C3|AKR1B1	RUTIN CTD 00006712	0.00490267	CYP1B1;VEGFA
meclizine	5	5	-1.2651	0.9458	Constitutive androstane receptor (CAR) agonist	NR1I3|HRH1	meclizine CTD 00006252	0.0276671	RET
azacitidine	9	3	-1.5076	1.517	DNA inhibitor	DNMT1|DNMT3A	azacitidine MCF7 UP; azacitidine PC3 UP; azacitidine MCF7 DOWN	0.0088719	CYP1B1;VEGFA; CYP1B1; RET
riluzole	1	1	-1.481	1.4743	Glutamate inhibitor	SCN5A|KCND3|KCNK10|KCNK2|KCNK4|KCNN4|SCN10A|SCN11A|SCN1A|SCN2A|SCN3A|SCN4A|SCN7A|SCN8A|SCN9A|SLC7A11	riluzole CTD 00007294	0.0276671	VEGFA
docetaxel	3	3	-1.465	1.4743	Tubulin inhibitor	TUBB|BCL2|MAP2|MAP4|MAPT|NR1I2|TUBB1	docetaxel CTD 00002688	0.00935494	CYP1B1;VEGFA
clotrimazole	2	2	-1.4114	1.3707	Cytochrome P450 inhibitor|Imidazoline ligand	KCNN4|CYP51A1|CYP3A4|NR1I2|NR1I3|TRPM2|TRPM4|TRPM8	clotrimazole MCF7 UP	0.0276671	VEGFA
triamcinolone	4	3	-1.4104	1.3707	Glucocorticoid receptor agonist|Immunosuppressant	NR3C1|CYP3A5|CYP3A7	triamcinolone CTD 00006921	0.0276671	VEGFA
yc-1	1	1	-1.5005	1.4743	Guanylyl cyclase activator	HIF1A|GUCY1A2|GUCY1A3|GUCY1B3	yc-1 CTD 00003160	0.0276671	VEGFA
betamethasone	4	3	-1.3204	1.0798	Glucocorticoid receptor agonist	NR3C1	betamethasone CTD 00005504	0.0276671	VEGFA
dinoprostone	2	2	-1.4016	1.3707	Prostanoid receptor agonist	PTGER2|PTGER1|PTGER3|PTGER4|CATSPER1|CATSPER2|CATSPER3|CATSPER4|PTGDR|PTGDR2|PTGFR|TBXA2R	Dinoprostone CTD 00007049	0.0108503	CYP1B1;VEGFA
methazolamide	4	2	-1.1488	0.6507	Carbonic anhydrase inhibitor	CA1|CA2|CA4|CA7|INS|CA12|CA14	methazolamide CTD 00006289; methazolamide HL60 DOWN	0.0276671	RET
tozasertib	11	11	-1.3704	1.3189	Aurora kinase inhibitor|Bcr-Abl inhibitor|FLT3 inhibitor|JAK inhibitor	AURKA|AURKB|ABL1|AURKC|BCR|FLT3|JAK2|DDR2|LCK	Tozasertib CTD 00004298	0.0276671	RET
alvespimycin	4	4	-1.3474	1.2187	HSP inhibitor	HSP90AA1	alvespimycin MCF7 DOWN	0.0276671	CYP1B1
tanespimycin	6	6	-1.3918	1.3684	HSP inhibitor	HSP90AA1|CHEK1	tanespimycin HL60 DOWN	0.0276671	CYP1B1
naringin	2	2	-1.1911	0.7506	Cytochrome P450 inhibitor	SLCO1A2	naringin CTD 00000212	0.0276671	CYP1B1
primaquine	9	3	-0.9969	0.3038	Antimalarial|DNA inhibitor	KRT7|NQO2	PRIMAQUINE CTD 00006613; primaquine MCF7 UP; primaquine PC3 DOWN	0.0276671	CYP1B1; VEGFA
rimexolone	4	4	-1.4207	1.4477	Glucocorticoid receptor agonist	NR3C1|SERPINA6	rimexolone HL60 DOWN	0.0289146	CYP1B1
rottlerin	4	4	-1.4688	1.4743	MAP kinase inhibitor|Protein kinase inhibitor	-666	rottlerin CTD 00003057	0.0354705	VEGFA
irbesartan	4	4	-1.248	0.9034	Angiotensin receptor antagonist	AGTR1|JUN|SLC10A1	irbesartan CTD 00002968	0.0276671	RET
celastrol	2	1	-1.2873	1.0021	Anti-inflammatory|Antioxidant|HSP inhibitor|NFKB inhibitor|Topoisomerase inhibitor	-666	celastrol MCF7 DOWN; celastrol MCF7 UP	0.0276671	CYP1B1; VEGFA
edaravone	2	2	-1.2769	0.9885	Nootropic agent	BCL2	edaravone CTD 00000227	0.0276671	VEGFA
ellipticine	12	4	-1.4513	1.4743	Topoisomerase inhibitor	TOP2A|TOP2B	ellipticine CTD 00001632; ellipticine HL60 DOWN; ellipticine PC3 DOWN	0.0393607	CYP1B1
progesterone	6	3	-1.3753	1.325	Progesterone receptor agonist	PGR|CYP17A1|NR3C2|CYP2C19|CATSPER1|CATSPER2|CATSPER3|CATSPER4|ESR1|OPRK1|TRPC5	progesterone HL60 DOWN; progesterone CTD 00006624	0.0296486	CYP1B1; CYP1B1;VEGFA
ursodiol	1	1	-1.4673	1.4743	Nuclear factor erythroid derived, like (NRF2) activator	NFE2L2|NR1H4	ursodiol CTD 00006973	0.0493791	FGG
dasatinib	12	6	-1.4702	1.4743	KIT inhibitor|Bcr-Abl inhibitor|Ephrin inhibitor|PDGFR inhibitor|Src inhibitor|Tyrosine kinase inhibitor	ABL1|FYN|LCK|SRC|KIT|YES1|EPHA2|LYN|PDGFRB|BCR|BTK|DDR1|DDR2|PDGFRA|ABL2|BLK|FGR|FRK|HCK|SRMS|STAT5B	Dasatinib; Dasatinib CTD 00004330	0.0508001	RET; CYP1B1
naringenin	2	2	-1.3499	1.278	Aromatase inhibitor|TRPV antagonist	CYP19A1|ESR2|CYP1B1|GLO1|HSD17B1	naringenin CTD 00000211	0.0289146	CYP1B1
gemcitabine	4	4	-1.353	1.2921	Ribonucleoside reductase inhibitor	RRM1|CMPK1|RRM2|TYMS	gemcitabine CTD 00002382	0.0219167	FGG;VEGFA
piperlongumine	6	2	-1.3713	1.3189	Glutathione transferase inhibitor	-666	piperlongumine MCF7 DOWN; piperlongumine MCF7 UP; piperlongumine HL60 DOWN	0.0253438	RET;CYP1B1; VEGFA; CYP1B1
ticlopidine	5	5	-1.2107	0.81	Purinergic receptor antagonist	P2RY12|CYP2B6|CYP2C19	ticlopidine MCF7 UP	0.0276671	VEGFA
ponatinib	3	3	-1.3754	1.3254	Bcr-Abl inhibitor|FLT3 inhibitor|PDGFR inhibitor	ABL1|BCR|FLT3|RET|FGFR1|FGFR2|FGFR3|FGFR4|KIT|TEK|CYP2C8|CYP3A5|FGF2|FLT1|KDR|LCK|LYN|PDGFRA|SRC	PONATINIB CTD 00004976	0.0320627	RET
losartan	5	5	-1.1947	0.7602	Angiotensin receptor antagonist	AGTR1	losartan CTD 00007310	0.0276671	VEGFA
proscillaridin	4	2	-0.8878	0.1315	Na/K-ATPase inhibitor	ATP1A1	proscillaridin CTD 00006639; proscillaridin MCF7 UP	0.0276671	VEGFA; CYP1B1
raloxifene	2	2	-1.4072	1.3707	Estrogen receptor antagonist|Selective estrogen receptor modulator (SERM)	ESR1|ESR2|ACVRL1|ENG	raloxifene CTD 00007367	0.0289146	RET;VEGFA
bosutinib	7	7	-1.4507	1.4743	Src inhibitor|Abl inhibitor|Bcr-Abl inhibitor	ABL1|SRC|BCR|LYN|CAMK2G|HCK|CAMK1D|CDK2|FRK|FYN|MAP2K1|MAP2K2|MAP3K2|MAP4K5|STK10|STK24|STK4|TNK2|TXK	Bosutinib	0.05855	RET
ly-294002	4	4	-1.3486	1.2272	MTOR inhibitor|DNA dependent protein kinase inhibitor|Phosphodiesterase inhibitor|PLK inhibitor	MTOR|PIK3CD|PIK3CG|PIK3CA|PLK1|PRKDC|PIK3CB|PDE2A|AKT1|CHEK1|GSK3B|LCK|MAPK1|MAPK11|MAPK12|MAPK14|MAPK8|PRKCA|ROCK1|RPS6KB1|SGK1	LY-294002 HL60 DOWN	0.030602	CYP1B1
ar-a014418	1	1	-1.1635	0.6709	GSK inhibitor	GSK3B	AR-A014418 PC3 UP	0.0276671	CYP1B1
butein	1	1	-0.862	0.0998	EGFR inhibitor|Src inhibitor	ACE|CXCL8|IL6|SIRT1|SRD5A1|SRD5A2|TNF	butein CTD 00001872	0.0276671	VEGFA
loperamide	4	4	-1.1749	0.6968	Opioid receptor agonist	OPRM1|OPRD1|CYP2B6|CYP2C8|NPR2|CACNA1A|CALM1|OPRK1|POMC	loperamide MCF7 UP	0.0276671	VEGFA
curcumin	3	3	-1.3738	1.3206	Cyclooxygenase inhibitor|Histone acetyltransferase inhibitor|Lipoxygenase inhibitor|NFKB inhibitor	PTGS1|PTGS2|CCND1|DNMT1|G6PC|MAPT|APP|CA1|CA12|CA14|CA2|CA4|CA6|CA9|CYP3A4|DNMT3B|EP300|MMP13|MMP9|NOS2|XDH	curcumin CTD 00000663	0.0276671	CYP1B1;VEGFA
hydrocortisone	7	6	-1.38	1.3363	Glucocorticoid receptor agonist	NR3C1	hydrocortisone CTD 00006117	0.0402447	VEGFA
mebendazole	5	5	-1.1975	0.7763	Tubulin inhibitor	TUBA1A|TUBB|TUBB4B	mebendazole CTD 00006249	0.0276671	VEGFA
prednisolone	1	1	-1.3059	1.0179	Glucocorticoid receptor agonist	NR3C1|NR3C2|SERPINA6	prednisolone CTD 00006605	0.0295284	VEGFA
sunitinib	4	2	-1.2857	0.9991	FLT3 inhibitor|KIT inhibitor|PDGFR inhibitor|RET inhibitor|VEGFR inhibitor	PDGFRB|FLT1|FLT3|FLT4|KDR|KIT|PDGFRA|RET	Sunitinib CTD 00004175; Sunitinib	0.0289146	VEGFA; RET
bortezomib	8	7	-1.5056	1.5034	NFKB inhibitor|Proteasome inhibitor	PSMB5|PSMB1|PSMB2|CASP3|CYP2C19|NFKB1|PSMA1|PSMA2|PSMA3|PSMA4|PSMA5|PSMA6|PSMA7|PSMA8|PSMB10|PSMB11|PSMB3|PSMB4|PSMB6|PSMB7|PSMB8|PSMB9|PSMD1|PSMD2|RELA	Bortezomib CTD 00003736	0.206201	VEGFA
calmidazolium	1	1	-1.2537	0.9073	Calcium channel blocker|Calmodulin antagonist	ATP2B1|PDE1A	calmidazolium MCF7 UP	0.0168659	CYP1B1;VEGFA
thioridazine	1	1	-1.3923	1.3697	Dopamine receptor antagonist	DRD2|HTR2A|DRD1|HTR2C|CHRNA7|MALT1|ADRA1A|ADRA1B|DRD3|DRD4|DRD5|HRH1|HTR1A|HTR6|HTR7|KCNH2	thioridazine MCF7 UP	0.0532409	VEGFA
noscapine	4	4	-1.0593	0.4379	Bradykinin receptor antagonist|Tubulin polymerization inhibitor	BDKRB2|SIGMAR1	noscapine CTD 00006427	0.0276671	VEGFA
zaprinast	1	1	-0.9668	0.2428	Phosphodiesterase inhibitor	PDE5A|GPR35|PDE1A|PDE4D|PDE9A	zaprinast CTD 00000589	0.0276671	VEGFA
resveratrol	9	3	-1.2652	0.9458	Cytochrome P450 inhibitor|SIRT activator	PTGS1|SIRT1|PTGS2|APOA1|BACE1|MAOA|SCN5A|TXNRD1|TXNRD2|XDH|CSNK2A1|NQO2	resveratrol PC3 DOWN; resveratrol CTD 00002483; resveratrol MCF7 DOWN	0.0276671	CYP1B1; RET;CYP1B1;VEGFA
miglitol	2	2	-0.872	0.1119	Glucosidase inhibitor	GAA|MGAM|SLC5A4|GANAB|GANC	MIGLITOL CTD 00002031	0.0276671	S100A9
cyclophosphamide	4	4	-1.3005	1.0179	DNA alkylating agent	CYP2B6|CYP2C19|CYP3A5|BCL2|LGALS1|CYP2A6|CYP2C18|CYP2C8|CYP2C9|CYP2D6|CYP3A4|CYP3A7	cyclophosphamide CTD 00005734	0.0276671	CYP1B1;VEGFA
estrone	4	4	-1.2912	1.0179	Estrogen receptor agonist|Estrogenic hormone	ESR1|ESR2	estrone CTD 00005927	0.0318315	CYP1B1
nocodazole	8	2	-1.2703	0.9638	Tubulin inhibitor	HPGDS	nocodazole MCF7 DOWN; nocodazole CTD 00007087; nocodazole HL60 DOWN; nocodazole HL60 UP	0.0297599	CYP1B1; VEGFA; S100A9
tracazolate	2	2	-1.1225	0.5975	GABA receptor antagonist	GABRA1	tracazolate HL60 DOWN	0.0276671	CYP1B1
imatinib	3	3	-1.0634	0.4445	PDGFR inhibitor|Bcr-Abl inhibitor|KIT inhibitor	ABL1|KIT|PDGFRA|BCR|CSF1R|PDGFRB|ABCG2|CYP2C19|CYP2C8|CYP3A5|DDR1|NTRK1|RET	Imatinib CTD 00003267	0.0089485	RET;VEGFA
clioquinol	4	2	-1.2451	0.9034	Chelating agent	OPRK1	clioquinol PC3 UP; clioquinol CTD 00006162	0.0296486	CYP1B1; VEGFA
lansoprazole	1	1	-1.2414	0.8859	Proton pump inhibitor	ATP4A|CYP2C19|CYP3A4|CYP3A5|ATP4B	lansoprazole CTD 00007481	0.0296486	CYP1B1
suloctidil	1	1	-1.3225	1.0801	Adrenergic receptor antagonist	-666	suloctidil MCF7 UP	0.0451077	VEGFA
tamoxifen	3	3	-1.2239	0.8406	Estrogen receptor antagonist|Selective estrogen receptor modulator (SERM)	ESR1|ESR2|CYP3A5|ESRRG|PLD1|PRKCD|PRKCE|PRKCQ|PRKCZ|EBP|GPER1|PRKCA|PRKCB|PRKCG|PRKCI	tamoxifen CTD 00006827	0.0141827	RET;CYP1B1;VEGFA
nilotinib	5	5	-1.2611	0.9249	Bcr-Abl inhibitor|Abl inhibitor	ABL1|KIT|BCR|CYP2B6|CYP2C8|DDR1|DDR2|PDGFRA	Nilotinib	0.0331391	RET
entinostat	3	3	-1.1778	0.7112	HDAC inhibitor	HDAC1|HDAC2|HDAC3|HDAC9	Entinostat CTD 00003662	0.0276671	VEGFA
fulvestrant	12	3	-1.2507	0.9062	Estrogen receptor antagonist	ESR1|EPHX2|ESR2|GPER1	Fulvestrant CTD 00002740; fulvestrant PC3 DOWN; fulvestrant MCF7 DOWN	0.0276671	CYP1B1;VEGFA; VEGFA; RET
budesonide	1	1	-1.2218	0.8386	Glucocorticoid receptor agonist	NR3C1|CYP3A5|CYP3A7	budesonide CTD 00007317	0.0297599	VEGFA
dexamethasone	5	4	-1.2654	0.9458	Glucocorticoid receptor agonist|Corticosteroid agonist|Cytochrome P450 inhibitor	NR3C1	dexamethasone CTD 00005779	0.0276671	S100A9;VEGFA
emodin	2	2	-1.0508	0.4196	11-beta-HSD1 inhibitor	CSNK2A1|CSNK2A2|CSNK2B|IL6|PTP4A3	emodin CTD 00005893	0.00935494	CYP1B1;VEGFA
glibenclamide	8	8	-1.2669	0.9458	ATP channel blocker|Insulin secretagogue|Sulfonylurea	-666	glibenclamide HL60 DOWN	0.0276671	CYP1B1;S100A9;VEGFA
omeprazole	3	3	-1.2385	0.8845	Proton pump inhibitor	ATP4A|CYP1A2|CYP2C19|CLCN2	omeprazole CTD 00006436	0.0329957	CYP1B1
vandetanib	2	1	-1.1561	0.6561	EGFR inhibitor|RET tyrosine kinase inhibitor|VEGFR inhibitor	EGFR|KDR|RET|FLT1|FLT4|PTK6|TEK|FLT3|KIT|EPHA1|EPHA10|EPHA2|EPHA3|EPHA4|EPHA5|EPHA6|EPHA7|EPHA8|EPHB1|EPHB2|EPHB3|EPHB4|EPHB6|ERBB2|ERBB3|ERBB4|SRC|VEGFA	Vandetanib CTD 00004046; Vandetanib	0.0276671	RET
parthenolide	35	7	-1.2036	0.7858	NFKB inhibitor	-666	parthenolide CTD 00000087; parthenolide PC3 DOWN; parthenolide HL60 DOWN; parthenolide PC3 UP; parthenolide MCF7 UP	0.0297599	VEGFA; CYP1B1
dienogest	3	3	-1.1014	0.5501	Progesterone receptor agonist	PGR	Dienogest CTD 00001099	0.0276671	FGG
tolnaftate	2	2	-1.3169	1.0575	Fungal squalene epoxidase inhibitor	-666	tolnaftate PC3 DOWN	0.0672417	CYP1B1
azacyclonol	2	1	-1.2784	0.9895	Histamine receptor antagonist	HRH1	azacyclonol MCF7 UP; azacyclonol HL60 UP	0.0470176	VEGFA; RET
nimesulide	3	3	-1.2324	0.8517	Cyclooxygenase inhibitor	PTGS2|LTF|PLA2G2E|PTGS1	nimesulide CTD 00000666	0.0352364	VEGFA
simvastatin	8	8	-1.2079	0.8054	HMGCR inhibitor	HMGCR|CYP2C8|CYP3A4|CYP3A5|ITGB2	simvastatin CTD 00007319	0.0276671	S100A9;VEGFA
nicardipine	3	3	-1.1025	0.5536	Calcium channel blocker	CACNA1C|ADORA3|ADRA1A|ADRA1B|ADRA1D|CACNA1D|CACNA2D1|CACNB2|CALM1|CHRM1|CHRM2|CHRM3|CHRM4|CHRM5|PDE1A|PDE1B	nicardipine CTD 00006388	0.0276671	CYP1B1
niclosamide	8	2	-1.0273	0.3711	DNA inhibitor|STAT inhibitor	STAT3	niclosamide MCF7 UP; niclosamide MCF7 DOWN; niclosamide PC3 UP; niclosamide HL60 DOWN	0.0104335	CYP1B1;VEGFA; RET; CYP1B1
puromycin	6	2	-0.9281	0.1817	Protein synthesis inhibitor	RPL10L|RPL11|RPL13A|RPL15|RPL19|RPL23|RPL23A|RPL26L1|RPL3|RPL37|RPL8|RSL24D1|SNU13	puromycin CTD 00006652; puromycin MCF7 UP; puromycin PC3 UP	0.022574	VEGFA; CYP1B1;VEGFA; CYP1B1
crizotinib	4	4	-1.261	0.9249	ALK inhibitor	ALK|MET|CYP2B6|CYP3A5|MST1R|ROS1	Crizotinib	0.0511674	RET
astemizole	1	1	-1.2664	0.9458	Histamine receptor antagonist	HRH1|KCNH2|CYP2J2|CYP3A5|KCNH1	astemizole MCF7 UP	0.0576731	VEGFA
mitoxantrone	4	4	-1.3191	1.0575	Topoisomerase inhibitor	TOP2A|PIM1	mitoxantrone PC3 DOWN	0.117739	VEGFA
fisetin	1	1	-1.3272	1.0833	Aurora kinase inhibitor	CDK6|AKR1B1|AURKB|SIRT1|FASN	fisetin PC3 DOWN	0.13472	CYP1B1
daidzein	2	2	-1.2413	0.8845	Estrogen receptor agonist	ESRRA|ESRRB|ESRRG|TRPC5	daidzein CTD 00000166	0.047196	CYP1B1
vorinostat	20	5	-1.0138	0.3396	HDAC inhibitor	HDAC1|HDAC2|HDAC3|HDAC6|HDAC8|HDAC10|HDAC11|HDAC5|HDAC9	Vorinostat CTD 00003560; vorinostat MCF7 DOWN; vorinostat HL60 DOWN; vorinostat PC3 DOWN	0.00577388	CYP1B1;S100A9;VEGFA; RET;CYP1B1; CYP1B1;VEGFA; CYP1B1
embelin	1	1	-1.1385	0.6276	HCV inhibitor|XIAP inhibitor	XIAP	EMBELIN CTD 00000580	0.0296486	VEGFA
syrosingopine	4	2	-0.9882	0.2868	Vesicular monoamine transporter inhibitor	-666	syrosingopine PC3 DOWN; syrosingopine MCF7 UP	0.0276671	CYP1B1; VEGFA
coumestrol	2	2	-1.2034	0.7845	Estrogen receptor agonist	ESR1|ESR2	COUMESTROL CTD 00005717	0.0276671	RET;CYP1B1;VEGFA
valsartan	6	6	-1.1644	0.6709	Angiotensin receptor antagonist	AGTR1	valsartan CTD 00002971	0.032849	VEGFA
emetine	25	4	-1.0152	0.3425	Protein synthesis inhibitor	RPS2	EMETINE CTD 00005892; emetine HL60 DOWN; emetine MCF7 UP; emetine PC3 UP; emetine HL60 UP	0.0276671	VEGFA; CYP1B1
rifabutin	3	3	-1.2063	0.7988	Protein synthesis inhibitor	CYP3A4|HSP90AA1|HSP90B1	rifabutin MCF7 DOWN	0.0437121	RET
temsirolimus	1	1	-0.8894	0.1328	MTOR inhibitor	MTOR|PTEN	Temsirolimus CTD 00003745	0.0276671	VEGFA
enoxolone	2	2	-0.9998	0.3123	Gap junction modulator	HSD11B1|HSD11B2|HSD17B3	enoxolone CTD 00003674	0.0276671	VEGFA
eugenol	3	3	-1.2243	0.8406	Androgen receptor antagonist	MAOA|AR	eugenol CTD 00005949	0.0547262	CYP1B1
gdc-0941	10	10	-1.2907	1.0179	PI3K inhibitor	PIK3CG|PIK3CA|PIK3CB|PIK3CD	GDC-0941 CTD 00004868	0.133208	VEGFA
gefitinib	3	3	-1.1703	0.6822	EGFR inhibitor	EGFR|CYP2C19	gefitinib HL60 DOWN	0.0369607	CYP1B1
methapyrilene	1	1	-1.166	0.6739	Histamine receptor antagonist	HRH1	methapyrilene PC3 DOWN	0.0361737	CYP1B1
vanoxerine	1	1	-1.1425	0.6365	Dopamine receptor antagonist	SLC6A3|MAOA|MAOB	vanoxerine MCF7 UP	0.0325737	VEGFA
fludarabine	1	1	-1.1544	0.6534	DNA inhibitor	ADA|RRM1|RRM2	Fludarabine CTD 00001135	0.0341524	VEGFA
estradiol	4	4	-1.179	0.7165	Estrogen receptor agonist	-666	estradiol CTD 00005920	0.0277486	RET;CYP1B1;S100A9;VEGFA
phenoxybenzamine	2	2	-1.2152	0.8189	Adrenergic receptor antagonist	ADRA2B|ADRA1A|ADRA1B|ADRA1D|ADRA2A|ADRA2C|ADRB2|CALM1	phenoxybenzamine MCF7 UP	0.0582881	VEGFA
ciglitazone	3	3	-1.2126	0.8187	PPAR receptor agonist	PPARG|INS	ciglitazone CTD 00001835	0.0582881	VEGFA
promethazine	3	3	-1.0902	0.5252	Histamine receptor antagonist	HRH1|ADRA1A|CALM1|CHRM1|CHRM2|CHRM3|CHRM4|CHRM5|DRD2|HTR2A	promethazine PC3 DOWN	0.028926	CYP1B1
nifedipine	3	3	-1.1593	0.6655	Calcium channel blocker	CACNA1C|CACNA1D|CACNA1S|CACNA1F|CACNA2D1|CYP3A5|CACNA1H|CACNB2|CALM1|GLRA1|GLRA3|GLRB|KCNA1|KCNA5|NR1I2|TRPM3	nifedipine CTD 00006395	0.037854	VEGFA
disulfiram	2	2	-1.1335	0.6176	Aldehyde dehydrogenase inhibitor|DNA methyltransferase inhibitor|TRPV agonist	ALDH2|ALDH1A2|ALDH5A1|ALDH7A1|CYP2E1|DNMT1|TRPA1|DBH	disulfiram MCF7 UP	0.0339046	VEGFA
ketoconazole	2	2	-1.1315	0.6083	Sterol demethylase inhibitor	AR|CYP19A1|CYP2C19|CYP3A5|CYP3A7|CYP21A2|KCNA10	ketoconazole CTD 00006190	0.0354705	CYP1B1
dequalinium	4	4	-0.8879	0.1315	PKC inhibitor	KCNN1|KCNN3	dequalinium CTD 00005770	0.0276671	VEGFA
capecitabine	4	4	-1.0781	0.4857	DNA inhibitor|Thymidylate synthase inhibitor	TYMS|DPYD	CAPECITABINE CTD 00003557	0.0312299	VEGFA
apigenin	15	3	-0.8922	0.1363	Casein kinase inhibitor|Cell proliferation inhibitor|Cytochrome P450 inhibitor	CYP1A2|MAOA|ODC1|XDH|AKR1B1|AR|CDK6|CFTR|CYP19A1|CYP1B1|HSD17B1	apigenin CTD 00007429; apigenin MCF7 UP; apigenin MCF7 DOWN; apigenin PC3 DOWN; apigenin HL60 DOWN	0.00935494	CYP1B1;VEGFA; RET; CYP1B1
methotrexate	1	1	-1.2338	0.8594	Dihydrofolate reductase inhibitor	DHFR|AOX1|FOLR1|TYMS	methotrexate CTD 00006299	0.151954	S100A9
clomifene	5	5	-1.0378	0.3924	Estrogen receptor antagonist	ESR1|AR	clomifene MCF7 UP	0.0292307	VEGFA
camptothecin	2	2	-1.1273	0.6002	Topoisomerase inhibitor	TOP1|HIF1A	camptothecin CTD 00005566	0.0451077	VEGFA
nobiletin	1	1	-0.8781	0.1153	MEK inhibitor	ABCB1|TYR|MAP2K1	Nobiletin CTD 00000424	0.0276671	CYP1B1
dacarbazine	3	3	-0.9393	0.2009	DNA alkylating agent	PGD|POLA2	dacarbazine CTD 00005747	0.0276671	VEGFA
metoprolol	4	2	-0.8667	0.1048	Adrenergic receptor antagonist	ADRB1|ADRB2	metoprolol CTD 00006326; metoprolol HL60 UP	0.0276671	VEGFA; S100A9
carnosol	1	1	-0.9137	0.1593	Antioxidant	-666	carnosol CTD 00002718	0.0276671	CYP1B1
scriptaid	2	1	-1.0929	0.5319	HDAC inhibitor	HDAC1|HDAC2|HDAC3|HDAC4|HDAC5|HDAC6|HDAC7|HDAC8|HDAC9	scriptaid MCF7 DOWN; scriptaid PC3 DOWN	0.0289146	RET;CYP1B1; CYP1B1
sulpiride	2	2	-1.2026	0.7823	Dopamine receptor antagonist	DRD3|CA7|DRD2	sulpiride PC3 DOWN	0.151634	CYP1B1
pimozide	5	5	-1.0813	0.4971	Dopamine receptor antagonist	DRD2|DRD3|HTR2A|CACNA1I|CALM1|DRD1|DRD4|DRD5|HRH1|HTR1A|KCNA10|KCNH2	pimozide MCF7 UP	0.0390566	VEGFA
chlorpyrifos	1	1	-1.0491	0.4179	Acetylcholinesterase inhibitor	ACHE	chlorpyrifos CTD 00005880	0.032849	CYP1B1
thalidomide	3	3	-1.1135	0.5676	TNF inhibitor	TNF|CRBN|CYP1A2|CYP2B6|CYP2C19|CYP3A5|FGFR2|NFKB1|ORM1|ORM2|PTGS2	thalidomide CTD 00006858	0.0502432	VEGFA
decitabine	3	3	-1.0836	0.5097	DNA inhibitor	DNMT1|DNMT3A	Decitabine CTD 00000750	0.0276671	CYP1B1;S100A9;VEGFA
carbamazepine	7	7	-1.1718	0.6822	Carboxamide antiepileptic	SCN1A|SCN3A|SCN5A|ABCB1|CYP1A2|CYP3A4|SCN10A|SCN11A|SCN2A|SCN4A|SCN7A|SCN8A|SCN9A	carbamazepine CTD 00005574	0.111595	VEGFA
troglitazone	7	7	-1.0717	0.4681	PPAR receptor agonist|Insulin sensitizer	PPARG|AKR1B1|CCL2|CYP3A4|INS|ACSL4|ESRRA|ESRRG|SERPINE1|SLC29A1|TRPM3	troglitazone CTD 00002415	0.0287567	CYP1B1;VEGFA
fluspirilene	2	2	-1.0435	0.4077	Dopamine receptor antagonist	DRD2|HTR2A|CACNG1|HRH1|HTR1A|HTR1D|HTR1E	fluspirilene MCF7 UP	0.0341524	VEGFA
dorzolamide	5	5	-1.1216	0.596	Carbonic anhydrase inhibitor	CA2|CA1|CA12|CA14|CA4|CA7	dorzolamide HL60 DOWN	0.0667627	VEGFA
albendazole	3	3	-1.0184	0.3494	Tubulin inhibitor	CYP1A2|CYP2J2|TUBA1A|TUBB|TUBB4B	albendazole CTD 00007095	0.0324768	VEGFA
chrysin	1	1	-1.0561	0.4284	Breast cancer resistance protein inhibitor	ABCG2|AKR1B1|CDK6|CYP19A1|CYP1B1	chrysin CTD 00001976	0.0389307	CYP1B1
piroxicam	2	2	-1.1678	0.6794	Cyclooxygenase inhibitor	PTGS2|PTGS1	piroxicam CTD 00006571	0.136476	VEGFA
daunorubicin	2	1	-0.8919	0.1356	RNA synthesis inhibitor|Topoisomerase inhibitor	TOP2A|TOP2B	daunorubicin CTD 00005752; daunorubicin MCF7 DOWN	0.0127698	CYP1B1;VEGFA; VEGFA
ivermectin	1	1	-0.9495	0.2173	GABA receptor agonist	CHRNA7|GABRB3|GLRA3|P2RX7	ivermectin MCF7 UP	0.0277486	VEGFA
helveticoside	2	1	-1.0226	0.3589	Na/K-ATPase inhibitor	-666	helveticoside PC3 UP; helveticoside MCF7 UP	0.0276671	CYP1B1;VEGFA; CYP1B1
nevirapine	2	2	-0.949	0.2171	Reverse transcriptase inhibitor	CYP2B6|CYP3A4|CYP2C19|CYP1A2|CYP2A6|CYP2C9|CYP2D6|CYP3A5	nevirapine CTD 00007321	0.0281197	VEGFA
rosiglitazone	4	4	-1.0303	0.3774	PPAR receptor agonist|Insulin sensitizer	PPARG|CYP2C8|INS|ACSL4|FFAR1|TRPC5|TRPM3	rosiglitazone CTD 00003139	0.0276671	FGG;VEGFA
tretinoin	6	3	-0.977	0.2666	Retinoid receptor agonist|Retinoid receptor ligand	RARG|RORB|RARA|RARB|ALDH1A1|ALDH1A2|GPRC5A|NR0B1|NR2C2|PPARD|RARRES1|RORC|RXRB|RXRG	tretinoin HL60 UP; tretinoin MCF7 UP	0.022574	CYP1B1;S100A9; RET
diclofenac	2	2	-1.1304	0.6036	Cyclooxygenase inhibitor	PTGS1|PTGS2|CYP2C8|AKR1C3|ALOX5|ASIC1|ASIC3|KCNQ2|KCNQ3|PLA2G2A|PPARG|SCN4A	diclofenac CTD 00005804	0.109911	VEGFA
alvocidib	1	1	-0.9789	0.2699	CDK inhibitor	CDK2|CDK4|CDK1|CDK6|CDK7|CDK9|CDK5|CDK8|EGFR|PYGM|BCL2|BIRC5|CCNT1|MCL1|XIAP	Alvocidib CTD 00002892	0.0318315	VEGFA
dobutamine	3	3	-0.8957	0.1413	Adrenergic receptor agonist	ADRB1|ADRB2|ADRA1A	dobutamine CTD 00005866	0.0276671	VEGFA
menadione	6	2	-1.0367	0.3916	Mitochondrial inhibitor|Phosphatase inhibitor	PKM|AOX1|BGLAP|F10|F2|F7|F9|GGCX|NQO1|NQO2|PROC|PROS1|PROZ|VKORC1|VKORC1L1	menadione PC3 UP; menadione CTD 00007386; menadione HL60 UP	0.0442405	CYP1B1; FGG;CYP1B1
aspirin	2	2	-1.115	0.5732	Cyclooxygenase inhibitor	PTGS1|PTGS2|TP53|AKR1C1|ASIC3|EDNRA|HSPA5|IKBKB|NFKB1|NFKB2|NFKBIA|PRKAA1|PRKAA2|PRKAB1|PRKAB2|PRKAG1|PRKAG2|PRKAG3|RPS6KA3	aspirin CTD 00005447	0.139032	FGG
alitretinoin	1	1	-0.9148	0.1615	Retinoid receptor agonist	RARG|RARA|RARB|RXRA|RXRG|RXRB	Alitretinoin CTD 00003402	0.0195714	S100A9;VEGFA
etoposide	8	3	-1.0318	0.3804	Topoisomerase inhibitor	TOP2A|TOP2B|CYP2E1|CYP3A5	etoposide HL60 UP; etoposide CTD 00005948	0.0511674	CYP1B1; VEGFA
genistein	2	2	-0.9876	0.2867	Tyrosine kinase inhibitor	CFTR|ESR2|EGFR|ESR1|ESRRA|ESRRB|ESRRG|NCOA1|NCOA2|PPARG|PTK2B|TOP2A|TRPC5	genistein CTD 00007324	0.0276671	CYP1B1;S100A9;VEGFA
colchicine	2	1	-1.0151	0.3417	Tubulin inhibitor	TUBB|TUBB1|GLRA1|GLRA2|TUBA1A|TUBA1B|TUBA1C|TUBA3C|TUBA3D|TUBA3E|TUBA4A|TUBB2A|TUBB2B|TUBB3|TUBB4A|TUBB4B|TUBB6|TUBB8	colchicine HL60 DOWN; colchicine HL60 UP	0.0477222	S100A9; CYP1B1
calcitriol	5	5	-0.9914	0.2952	Vitamin D receptor agonist	VDR|CYP3A5	calcitriol CTD 00005558	0.0276671	RET;S100A9;VEGFA
biotin	1	1	-0.7752	0.0312	Vitamin B	ACACA|ACACB|HLCS|MCCC1|MCCC2|PC|PCCA|PCCB|SLC5A6	biotin CTD 00005513	0.0276671	CYP1B1
doxazosin	2	2	-0.783	0.0345	Adrenergic receptor antagonist	ADRA1D|ADRA1A|ADRA1B|CYP2C19|KCNH2|KCNH6|KCNH7	doxazosin CTD 00007158	0.0276671	VEGFA
perhexiline	2	2	-1.0005	0.3152	Carnitine palmitoyltransferase inhibitor	CPT1A|CPT2	perhexiline MCF7 UP	0.0465366	VEGFA
bepridil	1	1	-0.8429	0.0784	Calcium channel blocker	CACNA1C|SCN5A|ATP1A1|CACNA1A|CACNA1H|CACNA2D2|CALM1|KCNQ1|KCNQ4|PDE1A|PDE1B|TNNC1	bepridil MCF7 UP	0.0276671	VEGFA
pregnenolone	2	2	-1.0542	0.4257	Glutamate receptor modulator	PGR|CYP17A1|SULT2B1	pregnenolone PC3 DOWN	0.0872614	CYP1B1
amiloride	2	2	-0.901	0.1487	Sodium channel inhibitor	SCNN1A|ASIC1|ASIC2|SCNN1B|SCNN1G|AOC1|ASIC3|PKD2|PKD2L1|PLAU|SCNN1D|SLC9A1|TRPC7|TRPV2	AMILORIDE CTD 00005369	0.0295284	VEGFA
benzocaine	1	1	-0.9516	0.2195	Sodium channel inhibitor	SCN9A|SCN10A	benzocaine PC3 DOWN	0.0352364	CYP1B1
perphenazine	1	1	-0.8503	0.0871	Dopamine receptor antagonist	DRD2|CALM1|DRD1|HRH1|HTR2A|HTR2C|HTR6|HTR7	perphenazine MCF7 UP	0.0276671	VEGFA
dipyridamole	2	2	-0.9489	0.2171	Phosphodiesterase inhibitor	PDE5A|ADA|PDE10A|PDE4A|PDE7B|PDE8A|PDE8B|SLC29A1|PDE1A|PDE1B|PDE1C|PDE2A|PDE3A|PDE3B|PDE4B|PDE4C|PDE4D|PDE6A|PDE6B|PDE6C|PDE6D|PDE6G|PDE6H|PDE7A|PDE9A	dipyridamole CTD 00005856	0.0354705	VEGFA
verapamil	2	2	-0.9005	0.1482	Calcium channel blocker	CACNA1C|CACNA1D|CACNA1G|CACNA1S|CYP2C8|CYP2E1|CYP3A5|CYP3A7|DRD2|CACNA1A|CACNA1B|CACNA1F|CACNA1I|CACNB1|CACNB2|CACNB3|CACNB4|CYP3A4|KCNA10|KCNA7|KCNH2|KCNJ11|NALCN|SCN5A|SLC29A4|SLC6A4	VERAPAMIL CTD 00006985	0.0297599	RET
h-89	2	2	-0.9279	0.1806	PKA inhibitor	PRKACA|KCNA2|KCNA3|KCNA5|KCNAB2|KCNC1|KCNC2|KCNC3|KCNE1|KCNE2|KCNE3|KCNE4|KCNH1|KCNH2|KCNQ1|KCNQ2|KCNQ3|KCNQ5|KCNS3|GSG2|PKIA	h-89 CTD 00002586	0.0331391	CYP1B1
h-7	2	2	-1.1067	0.5581	PKA inhibitor	-666	H-7 MCF7 DOWN	0.293875	VEGFA
danazol	3	3	-1.1014	0.5492	Estrogen receptor antagonist|Progesterone receptor agonist	GNRHR|ESR1|CYP2C8|TNF|AR|CCL2|GNRHR2|PGR	danazol HL60 DOWN	0.276966	CYP1B1
terfenadine	2	2	-0.8281	0.066	Histamine receptor antagonist	HRH1|KCNH2|CHRM1|CHRM2|CHRM3|CHRM4|CHRM5|KCNH1	terfenadine MCF7 UP	0.0169228	CYP1B1;VEGFA
capsaicin	2	2	-0.9932	0.297	TRPV agonist	TRPV1|ENOX2|CFTR	Capsaicin CTD 00005570	0.0596764	VEGFA
ciclopirox	4	1	-0.911	0.1575	Membrane integrity inhibitor	ATP1A1	ciclopirox MCF7 DOWN; ciclopirox PC3 UP; ciclopirox MCF7 UP; ciclopirox HL60 UP	0.0332793	CYP1B1; VEGFA
cloperastine	1	1	-0.8135	0.0548	Antitussive	-666	cloperastine PC3 DOWN	0.0277486	CYP1B1
pioglitazone	1	1	-0.9329	0.1882	PPAR receptor agonist|Insulin sensitizer	PPARG|INS|TRPM3	Pioglitazone CTD 00002515	0.0437121	VEGFA
metformin	1	1	-0.9087	0.1545	Insulin sensitizer	INS|ACACB|PRKAB1	metformin CTD 00006282	0.0373537	VEGFA
sorafenib	2	1	-0.9226	0.1736	RAF inhibitor|FLT3 inhibitor|KIT inhibitor|PDGFR inhibitor|RET inhibitor|VEGFR inhibitor	RET|BRAF|FLT3|KDR|RAF1|FLT1|FLT4|KIT|DDR2|PDGFRB|FGFR1|CYP2B6|CYP2C8|CYP3A5|PDGFB|SLCO1B3	Sorafenib CTD 00004146; Sorafenib	0.0442405	RET
digoxin	8	2	-0.8429	0.0784	Na/K-ATPase inhibitor	ATP1A1|ABCB1|RORC|SLCO1B3	digoxin CTD 00005825; digoxin MCF7 UP; digoxin MCF7 DOWN; digoxin PC3 UP	0.032849	VEGFA; CYP1B1; RET
masoprocol	2	2	-0.8431	0.0785	Lipoxygenase inhibitor	ALOX5|IGF1R	Masoprocol CTD 00006416	0.0331391	VEGFA
celecoxib	1	1	-0.8939	0.1388	Cyclooxygenase inhibitor	PTGS2|CASP3|CYP2C19|CA12|PDPK1	celecoxib CTD 00003448	0.0449588	VEGFA
bexarotene	2	2	-0.8708	0.1098	Retinoid receptor agonist	RXRA|RXRB|RXRG|ABCA1|CYP2C8|CYP3A4	Bexarotene CTD 00003225	0.0390566	S100A9
clomipramine	2	2	-0.8846	0.1263	Serotonin receptor antagonist	SLC6A4|SLC6A2|CYP2C19|GSTP1|HTR2A|HTR2B|HTR2C|SLC6A3	clomipramine PC3 DOWN	0.0429076	CYP1B1
alprostadil	2	2	-0.9636	0.2369	Prostanoid receptor agonist	PTGER1|PTGER2|CATSPER1|CATSPER2|CATSPER3|CATSPER4|PTGDR|PTGER4|PTGIR	alprostadil HL60 UP	0.106075	VEGFA
captopril	2	2	-0.9987	0.3086	ACE inhibitor	ACE|LTA4H|MMP2|MMP9	captopril PC3 DOWN	0.202213	CYP1B1
cycloheximide	1	1	-0.8016	0.0454	Protein synthesis inhibitor	GSK3B|RPL3	cycloheximide CTD 00005731	0.0276671	CYP1B1;VEGFA
paclitaxel	1	1	-0.9377	0.1989	Tubulin inhibitor	TUBB|NR1I2|ABCB1|CYP2C8|BCL2|MAP2|MAP4|MAPT|TLR4|TUBB1	paclitaxel CTD 00007144	0.124286	VEGFA
axitinib	1	1	-0.8321	0.0685	VEGFR inhibitor|PDGFR inhibitor	KDR|FLT1|FLT4|CYP2C19|CYP3A5|KIT|PDGFRB|CSF1|PLK4	Axitinib	0.0420884	RET
kaempferol	1	1	-0.8255	0.0641	Bone resorption inhibitor|Estrogen receptor agonist	ESRRA|ESRRG|JAK3|PTGS1|STAT6|XDH|AKR1B1|ALOX15B|ALOX5|AR|CYP1B1|GLO1|HSD17B1|UGT3A1	kaempferol CTD 00000297	0.0423631	CYP1B1
scopolamine	1	1	-0.9019	0.1496	Acetylcholine receptor antagonist	CHRM1|CHRM2|CHRM3|CHRM4	scopolamine PC3 DOWN	0.0973281	CYP1B1
amiodarone	2	2	-0.9336	0.1902	Potassium channel antagonist	KCNH2|CHRM3|CYP2C8|SCN5A|ADRB1|CACNA1H|CACNA2D2|KCNA7	amiodarone CTD 00005381	0.153193	VEGFA
miconazole	1	1	-0.6828	0.0022	Bacterial cell wall synthesis inhibitor	CYP19A1|KCNH2|KCNH6|KCNH7|KCNMA1|KCNMB1|KCNMB2|KCNMB3|KCNMB4|KCNN1|KCNN2|KCNN3|KCNN4|NOS2|NOS3|TRPM2|TRPV5	miconazole MCF7 UP	0.0277486	VEGFA
mg-132	2	1	-0.6506	0.0001	Proteasome inhibitor	PSMB1	MG-132 CTD 00002789; MG-132 MCF7 UP	0.0155362	CYP1B1;VEGFA; VEGFA
etifenin	2	2	-0.8975	0.1442	Compound used in hepatobiliary scans of the liver	-666	etifenin PC3 DOWN	0.149927	CYP1B1
harmine	2	1	-0.7651	0.0255	DYRK inhibitor	MAOA	harmine PC3 DOWN; harmine MCF7 DOWN	0.0482354	CYP1B1
lobeline	2	1	-0.8235	0.0627	Acetylcholine receptor antagonist	SLC18A2|CHRNA4|CHRNB2|OPRM1|CHRNA10|CHRNA9	lobeline HL60 UP; lobeline HL60 DOWN	0.0906164	RET; CYP1B1
tamibarotene	1	1	-0.721	0.007	Retinoid receptor agonist	RARA|RARB	Tamibarotene CTD 00002527	0.0276671	S100A9;VEGFA
digoxigenin	3	1	-0.5535	0.0001	Na/K-ATPase inhibitor	-666	Digoxigenin CTD 00005824; digoxigenin MCF7 UP; digoxigenin PC3 UP	0.0276671	VEGFA; CYP1B1
fenretinide	1	1	-0.76	0.0236	Apoptosis stimulant|Retinoid receptor agonist	RARA|CYP2C8|CYP3A5|RARG	FENRETINIDE CTD 00007166	0.0648822	VEGFA
anisomycin	3	1	-0.6982	0.0029	DNA inhibitor	RPL10L|RPL11|RPL13A|RPL15|RPL19|RPL23|RPL23A|RPL26L1|RPL3|RPL37|RPL8|RSL24D1|SNU13	anisomycin MCF7 UP; anisomycin PC3 UP; anisomycin HL60 UP	0.0296486	CYP1B1;VEGFA; CYP1B1
wortmannin	2	2	-0.7158	0.0051	PI3K inhibitor	PLK1|PIK3CA|PIK3CG|ATM|ATR|MTOR|PLK3|PI4KA|PI4KB|PIK3CD|PIK3R1|PRKDC	wortmannin CTD 00000504	0.0509523	VEGFA
doxorubicin	6	2	-0.8008	0.045	Topoisomerase inhibitor	TOP2A	doxorubicin CTD 00005874; doxorubicin MCF7 DOWN; doxorubicin PC3 DOWN	0.180213	VEGFA
topotecan	1	1	-0.7095	0.0043	Topoisomerase inhibitor	TOP1|TOP1MT	topotecan CTD 00007293	0.0696185	VEGFA
irinotecan	6	2	-0.7505	0.0191	Topoisomerase inhibitor	TOP1|CYP3A5|TOP1MT	irinotecan PC3 UP; irinotecan MCF7 UP; irinotecan MCF7 DOWN	0.125965	CYP1B1; VEGFA; RET
clindamycin	2	1	-0.6464	0.0001	Protein synthesis inhibitor	-666	clindamycin HL60 DOWN; clindamycin HL60 UP	0.0650374	CYP1B1;S100A9; RET
strophanthidin	1	1	-0.6633	0.0002	Na/K-ATPase inhibitor	ATP1A1	strophanthidin PC3 UP	0.116989	CYP1B1
